# Supplementary material for: A Pan‐Subtype Fatty Acid Metabolic Signature Reveals Universal Prognostic Stratification in Breast Cancer
Source: Cancer Rep (Hoboken). 2026 Jan 9;9(1):e70427. doi: 10.1002/cnr2.70427 (PMC12789645; doi:10.1002/cnr2.70427)
Supplement: Supplementary file 1 — Table S1: Genes included for analysis. Table S2: TCGA cohort. Table S3: Clinicopathological features between the testing and training sets. Table S4: GSE72245 cohort. Table S5: The regression coefficients and details of the genes in FAMOUS. Table S6: Clinicopathological features and FAMOUS score in GSE72245. Table S7: DEGs between the high and low FAMOUS score groups in TNBC. Table S8: GSEA results in TNBC. Table S9: GSEA results in Luminal A subtype. Table S10: GSEA results in Luminal B subtype. Table S11: GSEA results in HER2+ subtype. [file CNR2-9-e70427-s001.xlsx]

## Sheet: Table S1
Table S1. Genes included for analysis.
Gene name
AADAT
ACAA1
ACAA2
ACADL
ACADM
ACADS
ACADVL
ACAT2
ACO2
ACOT2
ACOT8
ACOX1
ACSL1
ACSL4
ACSL5
ACSM3
ACSS1
ADH1C
ADH7
ADIPOR2
ADSL
ALAD
ALDH1A1
ALDH3A1
ALDH3A2
ALDH9A1
ALDOA
AOC3
APEX1
AQP7
AUH
BCKDHB
BLVRA
BMPR1B
BPHL
CA2
CA4
CA6
CBR1
CBR3
CCDC58
CD1D
CD36
CEL
CIDEA
CPOX
CPT1A
CPT2
CRAT
CRYZ
CYP1A1
CYP4A11
CYP4A22
D2HGDH
DECR1
DHCR24
DLD
DLST
ECH1
ECHS1
EHHADH
ELOVL5
ENO2
ENO3
EPHX1
ERP29
ETFDH
FABP1
FABP2
FASN
FH
FMO1
G0S2
GABARAPL1
GAD2
GAPDHS
GCDH
GLUL
GPD1
GPD2
GRHPR
GSTZ1
H2AFZ
HADH
HADHB
HAO2
HCCS
HIBCH
HMGCL
HMGCS1
HMGCS2
HPGD
HSD17B10
HSD17B11
HSD17B4
HSD17B7
HSDL2
HSP90AA1
HSPH1
IDH1
IDH3B
IDH3G
IDI1
IL4I1
INMT
LDHA
LGALS1
LTC4S
MAOA
MCEE
MDH1
MDH2
ME1
METAP1
MGLL
MIF
MLYCD
NBN
NCAPH2
NSDHL
NTHL1
ODC1
OSTC
PCBD1
PDHA1
PDHB
PPARA
PRDX6
PSME1
PTPRG
PTS
RAP1GDS1
RDH11
RDH16
REEP6
RETSAT
S100A10
SDHA
SDHC
SDHD
SERINC1
SETD8
SLC22A5
SMS
SUCLA2
SUCLG1
SUCLG2
TDO2
TP53INP2
UBE2L6
UGDH
UROD
UROS
VNN1
XIST
YWHAH

## Sheet: Table S2
Table S2. TCGA cohort
ID	FAMOUS score	Risk	OS	Death	Subtype	Age	Sex	Stage	CT	HT	RT	T-mab	Set
TCGA-S3-A6ZF	-2.42499	Low	18.8053	0	LumB	0	0	0	1	1		1	Training
TCGA-D8-A1JA	-1.02634	High	16.5039	0	Her2	0	0		1		1		Training
TCGA-A7-A0DA	-1.57222	High	35.6708	0	Basal	0	0	0	1		1		Training
TCGA-EW-A424	-1.51215	High	23.5066	0		0	0	1	1	1	1		Training
TCGA-B6-A402	-1.20765	High	74.991	0		0	0	0	1		1		Training
TCGA-AO-A03P	-2.0043	Low	95.7031	1	LumB	0	0	0	1	1	1		Training
TCGA-AC-A6IX	-2.0019	Low	12.2629	0	LumA	0	0	1					Training
TCGA-BH-A1FE	-1.47921	High	74.7279	1	LumA	0	0	0					Training
TCGA-AO-A12D	-1.71583	Low	82.684	0	Her2	0	0	0	1		1	1	Training
TCGA-A2-A0CQ	-2.56407	Low	88.6018	0	LumA	0	0	0	1	1	1		Training
TCGA-D8-A27H	-0.403039	High	13.0519	0	Basal	1	0	0	1				Training
TCGA-E9-A249	-2.13	Low	7.13417	0	LumB	0	0	0	1	1	1		Training
TCGA-BH-A0B4	-2.2084	Low	39.1557	0		1	1	1	1	1			Training
TCGA-D8-A1J8	-1.2877	High	14.1697	0	LumB	1	0	0		1			Training
TCGA-E2-A1IF	-2.75355	Low	37.4133	0	LumA	1	0	0		1			Training
TCGA-E9-A22H	-2.48846	Low	40.5037	0	LumB	0	0	0	1	1	1		Training
TCGA-AR-A1AX	-1.95536	Low	86.4319	0	LumA	0	0	0	1	1	1	1	Training
TCGA-BH-A1FL	-2.03977	Low	55.0021	1	LumA	1	0	0					Training
TCGA-GM-A2DB	-2.11322	Low	79.1005	0	Her2	0	0	0	1		1		Training
TCGA-LL-A5YO	-2.0019	Low	14.4656	0	Her2	0	0	0	1		1		Training
TCGA-E2-A1IE	-0.888602	High	77.6539	0	LumA	0	0	0	1	1	1		Training
TCGA-E9-A1R4	-2.01892	Low	6.115	0	LumB	1	0	0	1	1	1		Training
TCGA-EW-A6S9	-2.42499	Low	15.2218	0	LumA	0	0	0					Training
TCGA-AO-A128	-1.76588	Low	106.782	0	Basal	0	0	0	1		1		Training
TCGA-UU-A93S	-0.848656	High	3.81366	1	Her2	0	0	1					Training
TCGA-BH-A0HU	-1.9076	Low	12.8875	0	LumB	0	0	0	1	1	1		Training
TCGA-B6-A0I8	-1.24606	High	24.6244	1		0	0						Training
TCGA-A2-A3XW	-2.0019	Low	56.2843	0		0	0	0	1	1	1		Training
TCGA-AR-A255	-2.27818	Low	71.0458	0	LumA	0	0	0		1	1	1	Training
TCGA-EW-A2FS	-2.36493	Low	52.7337	0	LumA	0	0	0	1	1	1		Training
TCGA-BH-A0EA	-2.0627	Low	32.5805	1	LumA	1	0	0	1				Training
TCGA-BH-A0BZ	-2.1242	Low	74.1362	0	LumB	0	0	1	1		1		Training
TCGA-BH-A0HX	-1.59234	High	27.2545	0	LumA	0	0	0	1	1			Training
TCGA-E9-A5FK	-2.31368	Low	26.6956	0	LumA	0	0	1	1		1		Training
TCGA-AQ-A04L	-1.70297	Low	130.092	0		0	0	0	1	1			Training
TCGA-BH-A1ES	-1.47212	High	113.818	1		0	0	0					Training
TCGA-A2-A4S2	-2.1242	Low	21.1395	0	LumA	0	0	1	1	1	1		Training
TCGA-A2-A0CT	-2.42499	Low	75.254	0	LumA	1	0	0	1	1			Training
TCGA-D8-A1JF	-1.04903	High	12.0327	0	Her2	1	0	1					Training
TCGA-BH-A0GZ	-1.67917	High	10.7834	0	LumA	0	0	0		1			Training
TCGA-AR-A1AQ	-1.70842	Low	99.3195	0	Basal	0	0	0	1		1		Training
TCGA-AC-A3BB	-2.75355	Low	32.449	0		0	0	1	1		1		Training
TCGA-A8-A08I	-2.48571	Low	11.9999	0	LumB	0	0	0	1	1	1		Training
TCGA-AR-A1AT	-1.36942	High	41.8187	1		0	0	0		1			Training
TCGA-A2-A0CS	-2.36493	Low	77.1937	1	LumA	1	0	1		1	1		Training
TCGA-B6-A0IP	-2.06413	Low	129.073	1	LumA	1	0	0					Training
TCGA-E2-A1IO	-2.27818	Low	60.9856	0	LumA	0	0	0	1	1	1		Training
TCGA-AR-A24P	-2.66681	Low	2.76161	0	LumA	0	0	0					Training
TCGA-AN-A0AJ	-1.78531	Low	9.96153	0	LumB	1	0	0					Training
TCGA-D8-A141	-2.07689	Low	20.5806	0	LumA	0	0		1	1			Training
TCGA-BH-A0E0	-1.10237	High	4.40543	0	Basal	0	0	1	1		1		Training
TCGA-C8-A135	-1.60328	High	12.9204	0	Her2	0	0	0	1				Training
TCGA-A2-A0CZ	-2.42499	Low	53.1282	0		0	0	0	1	1			Training
TCGA-AR-A252	-2.09571	Low	93.3031	0	LumA	0	0	0	1	1	1		Training
TCGA-A2-A04N	-2.06197	Low	143.144	0	LumA	1	0	0	1	1	1		Training
TCGA-D8-A1XV	-0.992579	High	15.156	0	LumA	1	0	0					Training
TCGA-D8-A4Z1	-2.23133	Low	21.6655	0	LumA	1	0	0		1			Training
TCGA-A8-A085	-1.53336	High	36.953	0		0	1	0		1			Training
TCGA-AR-A1AM	-2.31368	Low	98.3332	0		0	0	1	1	1			Training
TCGA-BH-A0BP	-1.54027	High	75.4841	1	LumA	1	0	0			1		Training
TCGA-A2-A25F	-2.31643	Low	10.5862	0	Basal	1	0	0	1		1		Training
TCGA-PE-A5DC	-2.17329	Low	47.0132	1	LumA	1	0	1					Training
TCGA-E2-A14Z	-2.0019	Low	18.5094	1	LumA	0	0	0	1	1	1		Training
TCGA-BH-A0BD	-2.81362	Low	18.2135	0	LumB	0	0	0	1	1	1		Training
TCGA-E9-A1N8	-1.4513	High	34.1585	0	Basal	0	0	0	1				Training
TCGA-BH-A42U	-2.36493	Low	110.596	0		1	0	0					Training
TCGA-BH-A42T	-1.94354	Low	10.5204	1		1	0	0					Training
TCGA-E9-A1NE	-2.42499	Low	35.7695	0	LumA	0	0	0	1	1	1		Training
TCGA-B6-A1KI	-2.42564	Low	73.5115	0	LumA	0	0	0					Training
TCGA-BH-A0DZ	-2.23551	Low	16.2738	0	LumA	0	0	0	1	1		1	Training
TCGA-E2-A1IL	-2.40755	Low	3.87941	0	LumA	1	0	0		1	1		Training
TCGA-S3-AA17	-1.79904	Low	13.9396	0	LumB	0	0	0		1	1		Training
TCGA-A8-A079	-1.76721	Low	9.00812	0	LumB	1	0	1	1		1		Training
TCGA-AQ-A1H2	-1.45671	High	15.6163	0	LumA	1	0	1	1	1	1	1	Training
TCGA-E2-A15S	-1.87072	Low	14.0711	0	LumB	0	0	0	1	1	1		Training
TCGA-A2-A3XV	-2.25361	Low	32.7448	0	Her2	0	0	0	1	1	1	1	Training
TCGA-A2-A0YI	-2.81362	Low	49.4789	0	LumA	0	0	0			1		Training
TCGA-E9-A22D	-2.09708	Low	41.0297	0	LumB	0	0	0	1	1			Training
TCGA-A2-A04W	-1.56998	High	101.982	0	Her2	0	0	0	1			1	Training
TCGA-A7-A26I	-1.38064	High	21.7313	0	Basal	1	0	0	1		1		Training
TCGA-AC-A3QP	-2.25361	Low	22.1915	0	LumA	1	0	0		1	1		Training
TCGA-EW-A1PD	-1.23927	High	13.9396	0		0	1	0	1			1	Training
TCGA-D8-A27M	-0.786199	High	13.4793	0	Basal	0	0	0	1				Training
TCGA-OL-A66O	-1.54774	High	17.3587	0	LumA	0	0	0	1		1		Training
TCGA-BH-A6R8	-2.62414	Low	9.63277	0	LumA	0	0	0			1		Training
TCGA-AO-A0J2	-1.59583	High	32.7777	0	Her2	0	0	0	1				Training
TCGA-BH-A0HB	-2.09028	Low	26.4983	0	LumA	0	0	0	1	1	1		Training
TCGA-BH-A0HY	-1.30935	High	50.794	0	LumB	0	0	0	1	1		1	Training
TCGA-C8-A278	-1.43169	High	9.76428	0	Her2	0	0	1		1			Training
TCGA-AN-A0FL	-1.92374	Low	7.59444	0	Basal	0	0	0					Training
TCGA-BH-A2L8	-2.31368	Low	20.1203	0	LumA	0	0	0	1				Training
TCGA-A7-A3IZ	-1.1366	High	10.5862	0		0	0	0	1	1	1		Training
TCGA-AO-A12B	-2.29623	Low	98.2674	0	LumA	0	0	0	1	1			Training
TCGA-BH-A0B7	-2.12002	Low	84.1306	0	Her2	0	0	0	1		1		Training
TCGA-E9-A1R7	-1.82202	Low	48.2296	0	LumB	0	0	0		1	1		Training
TCGA-E9-A1R3	-2.13417	Low	2.56436	0	LumA	1	0	1	1	1	1		Training
TCGA-C8-A12P	-2.03701	Low	11.7697	0	Her2	0	0	0					Training
TCGA-BH-A0BO	-2.81362	Low	72.2293	0	LumA	0	0	0			1		Training
TCGA-E9-A1RC	-1.94052	Low	40.2407	0	LumA	0	0	1	1	1			Training
TCGA-E2-A1LA	-2.23551	Low	24.5915	0	LumA	0	0	0		1			Training
TCGA-BH-A5J0	-2.07113	Low	23.5066	0	LumA	0	0	0					Training
TCGA-BH-A18S	-2.165	Low	66.0486	1	LumA	1	0	0					Training
TCGA-BH-A0BA	-2.01388	Low	37.216	0	LumA	0	0	1	1		1		Training
TCGA-D8-A27R	-2.30374	Low	10.093	0	LumB	0	0	1	1		1		Training
TCGA-A2-A25E	-2.2084	Low	105.336	0	LumB	0	0	1	1	1	1	1	Training
TCGA-AO-A0JE	-2.25361	Low	76.7663	0	Her2	0	0	1	1		1	1	Training
TCGA-A2-A0EM	-1.95797	Low	101.719	0	LumA	1	0	0		1	1		Training
TCGA-GM-A3XL	-2.0019	Low	69.3034	0	Basal	0	0	0	1		1		Training
TCGA-AN-A0FT	-1.98381	Low	7.03554	0	LumA	0	0	0					Training
TCGA-C8-A1HL	-0.958307	High	10.4218	0	LumB	0	0	1					Training
TCGA-XX-A89A	-2.81362	Low	16.0437	0	LumA	1	0	0			1		Training
TCGA-E2-A1IU	-1.95382	Low	11.0793	0	LumA	0	0	0		1			Training
TCGA-AN-A0AL	-2.0019	Low	7.46293	0	Basal	0	0	1					Training
TCGA-A7-A2KD	-1.37245	High	22.323	0	LumB	0	0	1	1		1	1	Training
TCGA-B6-A0RM	-2.17329	Low	78.0156	1	LumA	0	0						Training
TCGA-AN-A0FJ	-1.45407	High	7.95608	0	Basal	0	0	1					Training
TCGA-EW-A1PF	-1.43379	High	14.4327	0		0	0	0	1	1			Training
TCGA-D8-A1JD	-1.73598	Low	18.1477	0	LumB	0	0	0	1		1		Training
TCGA-A2-A0D2	-1.8425	Low	33.764	0	Basal	0	0	0	1		1		Training
TCGA-BH-A0BR	-1.84665	Low	76.6019	0	LumA	0	0	0			1		Training
TCGA-D8-A1XT	-0.868695	High	16.6354	0	Her2	0	0	0	1				Training
TCGA-BH-A0DD	-2.09571	Low	81.7306	0		0	1	0	1				Training
TCGA-AO-A03L	-1.77941	Low	80.2841	0	LumA	0	0	1	1	1	1		Training
TCGA-BH-A0GY	-2.40205	Low	30.3449	0	LumA	1	0	0	1	1	1		Training
TCGA-D8-A1JP	-1.89076	Low	21.008	0	LumA	1	0	0		1			Training
TCGA-A8-A09C	-2.01892	Low	1.01917	0	LumB	1	0						Training
TCGA-LD-A7W6	-2.42499	Low	13.282	0	LumA	0	0	0	1				Training
TCGA-D8-A27T	-2.48846	Low	13.0848	0	LumA	0	0	1	1	1	1		Training
TCGA-AO-A1KS	-1.18088	High	11.5067	0	LumB	1	0	0		1			Training
TCGA-AQ-A1H3	-2.23542	Low	32.5147	0	LumA	0	0	1	1	1	1		Training
TCGA-D8-A145	-1.82022	Low	13.4793	0	LumA	1	0	0		1			Training
TCGA-A2-A0CW	-1.20936	High	107.933	0	LumB	1	0	0		1			Training
TCGA-3C-AAAU	-0.996627	High	133.051	0	LumA	0	0		1				Training
TCGA-GM-A5PX	-2.36493	Low	18.1149	0	LumA	1	0	0		1			Training
TCGA-BH-A1F2	-1.66251	High	31.5284	1	LumB	0	0	1					Training
TCGA-LL-A5YL	-2.0019	Low	17.0628	0	LumA	0	0	0	1	1	1	1	Training
TCGA-E2-A1B4	-2.45275	Low	33.0079	1	LumA	1	0	1		1	1		Training
TCGA-C8-A12N	-2.28525	Low	11.7697	0	LumA	0	0	0					Training
TCGA-AC-A23G	-2.42499	Low	73.906	0		1	0	0	1	1			Training
TCGA-AN-A0XV	-2.0019	Low	5.32597	0	LumA	1	0	1					Training
TCGA-BH-A18P	-1.4596	High	30.2791	1	Her2	0	0	0					Training
TCGA-AR-A1AK	-2.31643	Low	103.856	0	LumA	1	0	0		1			Training
TCGA-B6-A0WS	-1.7617	Low	97.4784	1	LumA	0	0						Training
TCGA-A2-A0YK	-2.31643	Low	19.3313	0		0	0	0	1				Training
TCGA-BH-A0B2	-2.17329	Low	40.815	0		0	0	0					Training
TCGA-AO-A129	-2.17545	Low	108.032	0	Basal	0	0	0	1		1		Training
TCGA-BH-A8FY	-1.8244	Low	9.69852	1	LumA	1	0	0					Training
TCGA-AR-A0TU	-1.66697	High	23.3093	0		0	0	0					Training
TCGA-E2-A1LG	-2.08386	Low	50.0707	0	Basal	0	0	0	1				Training
TCGA-E2-A1L6	-2.81362	Low	54.1802	0	LumA	0	0	0	1	1			Training
TCGA-A2-A0D3	-2.59703	Low	61.5774	0	LumA	0	0	0	1	1		1	Training
TCGA-AR-A0U0	-1.59858	High	65.3582	0	Basal	1	0	0					Training
TCGA-PE-A5DD	-2.42499	Low	64.2075	0	LumA	0	0	0	1	1	1		Training
TCGA-AC-A2FK	-2.23133	Low	87.1223	0		0	0	1	1	1	1		Training
TCGA-B6-A0RI	-2.81362	Low	234.277	0	LumA	0	0	1					Training
TCGA-E2-A14Q	-2.17545	Low	38.2352	0	LumA	0	0	0		1			Training
TCGA-E2-A1LB	-2.12539	Low	75.8129	0	Her2	0	0	0	1		1	1	Training
TCGA-E2-A1LE	-1.14913	High	28.8983	1		1	0	1	1		1	1	Training
TCGA-AC-A2QJ	-2.0019	Low	14.6629	1		0	0	1	1	1	1		Training
TCGA-E2-A10B	-1.95797	Low	37.5119	0	LumA	1	0	0	1	1	1		Training
TCGA-A8-A09Q	-1.73681	Low	25.0189	0	LumB	1	0	1		1			Training
TCGA-A7-A13G	-2.34748	Low	23.6052	0	LumA	1	0	0		1			Training
TCGA-OL-A6VO	-1.72226	Low	28.2079	0	Basal	0	0	0	1		1		Training
TCGA-OL-A66N	-2.0019	Low	26.0381	0	LumA	0	0	1			1		Training
TCGA-AR-A1AS	-1.68679	Low	37.8078	0	LumA	0	0	0	1	1	1		Training
TCGA-AR-A2LJ	-2.36493	Low	86.5306	0		0	0	1	1	1	1	1	Training
TCGA-XX-A899	-2.23133	Low	15.3533	0	LumA	0	0	1	1	1	1		Training
TCGA-BH-A18G	-1.55189	High	4.89858	0	Basal	1	0	0			1		Training
TCGA-B6-A2IU	-2.37243	Low	170.168	0	LumA	0	0	0					Training
TCGA-AR-A0TV	-2.1242	Low	75.2211	0	LumB	1	0	0					Training
TCGA-A7-A0DB	-2.25361	Low	33.1065	0	LumA	0	0	0		1	1		Training
TCGA-GI-A2C9	-2.23133	Low	109.873	0		0	0	0	1		1		Training
TCGA-A2-A0SU	-2.18245	Low	54.6405	0	LumA	1	0	0		1			Training
TCGA-E9-A54X	-1.74138	Low	23.9011	0		1	0	0					Training
TCGA-AR-A0TY	-1.04479	High	55.8569	1	LumB	0	0	0					Training
TCGA-A2-A3KC	-2.23551	Low	36.2297	0		0	0	0	1	1			Training
TCGA-A7-A0CE	-2.00739	Low	35.3092	0	Basal	0	0	0	1		1		Training
TCGA-A2-A0T7	-2.16547	Low	20.745	0	LumA	0	0	0	1	1			Training
TCGA-A8-A09N	-1.49623	High	1.01917	0	LumB	0	0	1					Training
TCGA-BH-A208	-2.12276	Low	57.8295	1		0	0	0					Training
TCGA-A8-A086	-1.99081	Low	13.019	0	LumA	0	0	0	1		1		Training
TCGA-A1-A0SO	-1.36525	High	28.0107	0	Basal	1	0	0	1		1		Training
TCGA-AC-A8OP	-1.63281	High	20.1861	0	LumA	1	0	0					Training
TCGA-B6-A0I1	-1.14913	High	77.6211	1	Basal	1	0	0					Training
TCGA-BH-A0H9	-1.87496	Low	40.9968	0	LumA	1	0	0		1	1		Training
TCGA-B6-A0I2	-2.14833	Low	143.374	0	Basal	0	0	0					Training
TCGA-D8-A1JH	-2.40205	Low	14.0053	0	LumA	0	0	0		1	1		Training
TCGA-AR-A254	-2.01682	Low	85.6429	0	Her2	0	0	1	1	1	1	1	Training
TCGA-E2-A109	-1.89663	Low	46.5858	0	LumB	0	0	0	1	1			Training
TCGA-BH-A1EX	-1.60726	High	49.5775	1	LumA	1	0	0					Training
TCGA-A1-A0SK	-0.711782	High	31.7914	1	Basal	0	0	0					Training
TCGA-OL-A5RZ	-1.64884	High	22.323	0	Her2	0	0	0	1				Training
TCGA-E2-A15C	-2.01563	Low	22.8162	0	LumA	0	0	0		1	1		Training
TCGA-E9-A24A	-2.04855	Low	24.5586	0	LumA	1	0	0		1	1		Training
TCGA-BH-A1FR	-0.969399	High	53.983	1	LumA	1	0	1					Training
TCGA-C8-A12W	-2.40205	Low	12.6574	0	LumB	0	0	1					Training
TCGA-C8-A3M7	-1.95382	Low	33.9941	1	LumA	0	0	1					Training
TCGA-A7-A26F	-0.603723	High	24.2627	0	Basal	0	0	0	1		1		Training
TCGA-D8-A1XW	-0.995354	High	43.0351	0		0	0	0	1				Training
TCGA-BH-A0BQ	-2.81362	Low	74.1362	0	LumA	0	0	0					Training
TCGA-E2-A14T	-1.71843	Low	75.9772	0	LumA	0	0	0	1	1			Training
TCGA-LQ-A4E4	-1.79729	Low	27.912	0		1	0	1		1	1		Training
TCGA-A8-A0AB	-1.02804	High	17.03	0	LumA	0	0	0	1	1			Training
TCGA-B6-A0I9	-1.68548	High	11.9012	1	Her2	0	0	1					Training
TCGA-B6-A0I6	-1.2987	High	32.5805	1		0	0	0					Training
TCGA-A7-A26H	-2.48846	Low	23.8025	0	LumA	1	0	0	1	1			Training
TCGA-A7-A0CH	-2.06993	Low	35.4736	0	LumA	1	0	0		1			Training
TCGA-LL-A9Q3	-1.37547	High	17.4902	0	LumA	1	0	1	1	1	1	1	Training
TCGA-BH-A0C1	-1.32379	High	46.3885	1	LumA	0	0	1	1		1		Training
TCGA-EW-A1J3	-2.49678	Low	16.5697	0	LumA	0	0	0	1	1		1	Training
TCGA-E9-A1NH	-2.59703	Low	18.9368	0	LumA	1	0	0		1			Training
TCGA-AC-A6NO	-2.42499	Low	1.67669	0	LumA	0	0	0					Training
TCGA-E9-A227	-2.17545	Low	32.0544	0	LumA	0	0	0	1	1	1		Training
TCGA-BH-A18T	-0.0763967	High	7.3643	1	Basal	1	0	0					Training
TCGA-BH-A0DE	-2.2084	Low	77.9827	0	LumA	0	0	0			1		Training
TCGA-EW-A1IX	-2.42499	Low	39.7146	0	LumA	0	0	0		1			Training
TCGA-BH-A0BV	-1.55189	High	49.9392	0	LumA	1	0	0	1	1			Training
TCGA-B6-A0WZ	-2.53696	Low	206.858	0	LumA	0	0	0					Training
TCGA-AR-A0TX	-1.83435	Low	64.8322	0	Her2	0	0	0					Training
TCGA-E2-A15K	-1.70842	Low	9.041	0	LumB	0	0	0	1		1		Training
TCGA-D8-A1Y2	-1.76237	Low	14.2355	0	LumB	1	0	0		1			Training
TCGA-A7-A0CJ	-1.87249	Low	30.6079	0	LumB	0	0	0	1	1	1		Training
TCGA-C8-A1HE	-2.09705	Low	12.3286	0	LumA	0	0	0					Training
TCGA-A2-A0CU	-0.860622	High	5.19446	1	LumA	1	0	0		1			Training
TCGA-BH-A0HK	-2.54113	Low	5.85199	0	LumA	1	0	0		1			Training
TCGA-AO-A0J3	-1.71543	Low	21.4025	0	LumB	1	0	0	1	1	1		Training
TCGA-E2-A1IN	-2.30598	Low	22.1915	0	LumA	0	0	0		1	1		Training
TCGA-AR-A2LQ	-1.35059	High	40.5365	0		0	0	0	1	1	1		Training
TCGA-EW-A6SD	-2.23067	Low	33.2051	0	Her2	0	0	0	1		1	1	Training
TCGA-EW-A2FW	-1.33026	High	22.0929	0	LumB	0	0	0	1	1	1		Training
TCGA-AO-A0J7	-0.969399	High	20.3176	0	LumB	1	0	0	1	1	1		Training
TCGA-E9-A226	-1.24094	High	34.4544	1	LumB	0	0	1	1	1	1		Training
TCGA-B6-A0RL	-2.31643	Low	81.1717	1	LumB	0	0	0					Training
TCGA-A2-A4RX	-1.60034	High	24.3943	0		1	0	0					Training
TCGA-E2-A1IJ	-2.2084	Low	28.438	0	LumA	0	0	0		1	1		Training
TCGA-B6-A401	-2.81362	Low	85.347	0	LumA	0	0	0	1		1		Training
TCGA-GM-A2DK	-2.42499	Low	86.958	0	LumA	0	0	0		1	1		Training
TCGA-BH-A0W7	-2.42499	Low	44.8105	0	LumA	0	0	0	1	1	1		Training
TCGA-AO-A1KP	-1.75399	Low	97.0839	0	LumB	1	0	0	1	1			Training
TCGA-E2-A14Y	-1.53488	High	69.3362	0	Basal	0	0	0	1	1		1	Training
TCGA-AQ-A7U7	-2.42499	Low	19.1998	1	LumA	0	0	1	1	1	1		Training
TCGA-A2-A0T2	-1.51263	High	8.38347	1	Basal	1	0	1	1		1		Training
TCGA-EW-A1OV	-2.1312	Low	25.9394	0	Her2	0	0	0	1				Training
TCGA-B6-A40B	-1.8425	Low	103.626	0	LumA	1	0	0					Training
TCGA-A8-A06R	-1.46889	High	17.9834	0	LumB	1	0	0	1	1	1		Training
TCGA-EW-A1PC	-1.5971	High	6.14788	0		1	0	0		1			Training
TCGA-E2-A576	-2.11322	Low	34.29	0	LumA	1	0	0	1	1	1		Training
TCGA-B6-A0WX	-1.47331	High	21.008	1	Basal	0	0	1					Training
TCGA-E2-A3DX	-1.73877	Low	43.5612	0		0	0	1	1	1	1	1	Training
TCGA-E9-A228	-1.77134	Low	42.2461	0	LumB	0	0	0	1	1			Training
TCGA-BH-AB28	-1.746	Low	9.43551	0	LumA	0	0	1	1				Training
TCGA-AC-A23H	-1.29556	High	5.72049	1	Her2	1	0	0					Training
TCGA-BH-A0B3	-1.5971	High	39.5503	0	Basal	0	0	0	1		1		Training
TCGA-OL-A5S0	-2.0019	Low	20.3833	0	Basal	1	0	0	1	1	1	1	Training
TCGA-A2-A0T3	-2.64387	Low	49.8405	0	LumB	0	0	0	1		1		Training
TCGA-BH-A0H3	-2.42499	Low	63.3856	0	LumA	0	0	0			1		Training
TCGA-BH-A0HQ	-2.42499	Low	36.8544	0	LumA	0	0	0		1	1		Training
TCGA-A1-A0SJ	-2.70505	Low	13.6766	0	LumA	0	0	1					Training
TCGA-E2-A1IH	-2.09983	Low	33.7311	0	LumA	1	0	0		1			Training
TCGA-AN-A0XW	-1.66432	High	5.58898	0	LumA	0	0	1					Training
TCGA-A2-A0EX	-2.06197	Low	24.723	0	LumA	0	0	0		1			Training
TCGA-OK-A5Q2	-2.42499	Low	2.10409	0	LumA	0	0	0					Training
TCGA-C8-A138	-2.09028	Low	12.493	0	Her2	0	0	1					Training
TCGA-A2-A0CO	-2.42499	Low	114.804	1		1	0	0		1	1		Training
TCGA-AR-A1AW	-1.76721	Low	86.5306	0	LumB	1	0	0	1	1	1		Training
TCGA-E9-A1RD	-2.48846	Low	1.1178	0	LumA	1	0	0		1			Training
TCGA-E9-A1RF	-1.95885	Low	6.57527	0	LumA	1	0	1	1	1	1		Training
TCGA-D8-A1X5	-1.51365	High	18.5751	0	LumB	1	0	1		1	1		Training
TCGA-E9-A5UP	-1.8494	Low	26.3997	0		0	0	0		1	1		Training
TCGA-C8-A3M8	-1.33575	High	12.9533	0	LumB	1	0	0		1			Training
TCGA-A2-A04Y	-1.78531	Low	36.1311	0	LumB	0	0	0	1	1	1	1	Training
TCGA-BH-A0HL	-1.60781	High	2.3671	0		0	0	0	1	1			Training
TCGA-D8-A73U	-1.95536	Low	16.1752	0	LumA	1	0	0		1			Training
TCGA-A2-A04V	-1.76849	Low	63.1226	1	LumA	0	0	0	1	1			Training
TCGA-E2-A15A	-1.31456	High	23.3422	0	LumB	0	0	1	1		1		Training
TCGA-A7-A3RF	-1.38051	High	13.4136	0	LumA	1	0	0		1	1		Training
TCGA-E2-A1L9	-2.42839	Low	19.6601	0	LumA	0	0	0	1	1	1		Training
TCGA-BH-A18N	-1.48705	High	37.7421	1	LumA	1	0	0					Training
TCGA-AN-A0FF	-2.13	Low	5.65473	0	LumB	0	0	0					Training
TCGA-AO-A12H	-2.17545	Low	40.5694	0	LumA	1	0	0		1			Training
TCGA-E2-A1B5	-2.36493	Low	32.3503	0	LumA	0	0	0		1	1		Training
TCGA-AC-A6IV	-2.42499	Low	18.6738	0	LumA	0	0	0					Training
TCGA-A2-A1FZ	-2.20885	Low	22.4545	0	LumA	0	0	0					Training
TCGA-E2-A1B6	-2.11322	Low	28.5038	0	Basal	0	0	0					Training
TCGA-AO-A03R	-1.81242	Low	68.7445	0		0	0	0	1	1	1		Training
TCGA-D8-A1XR	-1.93548	Low	15.8464	0	LumB	0	0	0	1				Training
TCGA-E9-A1RB	-2.03702	Low	32.0873	1	LumB	0	0	0	1	1			Training
TCGA-GM-A3XG	-2.36493	Low	43.7255	0		0	0	1	1	1	1		Training
TCGA-AC-A2FG	-2.75355	Low	60.9199	0	LumA	1	0	0		1			Training
TCGA-A2-A0CL	-2.17016	Low	99.1222	0		0	0	1	1	1	1		Training
TCGA-E2-A158	-1.04522	High	14.7944	0	Basal	0	0	0	1				Training
TCGA-B6-A0RE	-2.05995	Low	255.679	0	Basal	0	0						Training
TCGA-E2-A1IG	-2.42499	Low	70.3554	0	LumA	0	0	0	1	1	1		Training
TCGA-EW-A1IW	-1.95382	Low	12.1971	0	LumA	1	0	0		1			Training
TCGA-A8-A09M	-2.19727	Low	33.0736	0	LumB	1	0	1	1	1	1		Training
TCGA-A2-A3XT	-1.70424	Low	91.0675	0	Basal	0	0	0	1		1		Training
TCGA-E2-A2P5	-1.84538	Low	26.9915	1		1	0	1		1	1		Training
TCGA-W8-A86G	-2.12695	Low	11.4081	0	LumA	1	0	0		1			Training
TCGA-A8-A095	-2.42499	Low	41.9831	0	LumB	0	0	0	1	1	1		Training
TCGA-AO-A1KR	-1.59583	High	82.6183	0	Basal	0	0	0	1				Training
TCGA-BH-A204	-0.711245	High	83.3087	1	LumB	1	0	0					Training
TCGA-BH-A1EU	-2.23542	Low	42.279	1	LumA	1	0	0					Training
TCGA-E9-A22A	-2.14833	Low	39.09	0	LumB	1	0	0		1			Training
TCGA-BH-A18J	-1.54777	High	20.1203	1	LumA	0	0	1					Training
TCGA-D8-A1XM	-2.31643	Low	17.6875	0	LumA	0	0	0			1		Training
TCGA-B6-A0IO	-2.28653	Low	165.763	0	LumA	1	0	0					Training
TCGA-A8-A08O	-1.73876	Low	31.0024	0	LumA	0	0	1	1	1			Training
TCGA-AR-A0TT	-2.09983	Low	109.018	0	LumB	0	0	1	1	1			Training
TCGA-AR-A0TW	-1.63006	High	98.9249	0	LumA	0	0	1	1				Training
TCGA-EW-A1J5	-2.70505	Low	15.682	0	LumA	0	0	0	1			1	Training
TCGA-E9-A1NI	-1.70691	Low	9.86291	0	LumB	0	0	0	1	1			Training
TCGA-BH-A0DH	-2.30708	Low	38.0051	0	LumA	0	0	0	1	1	1		Training
TCGA-A2-A4RW	-2.12002	Low	7.29855	0		0	0	1					Training
TCGA-C8-A137	-1.24276	High	12.4601	0	Her2	0	0	0			1		Training
TCGA-OL-A6VQ	-2.81362	Low	19.7258	0	LumA	0	0	0					Training
TCGA-EW-A1J2	-2.42499	Low	13.2492	0	LumA	0	0	0	1	1			Training
TCGA-D8-A3Z5	-1.82022	Low	33.3695	0		0	0	1					Training
TCGA-C8-A8HR	-2.31368	Low	13.4136	0		0	0	1	1				Training
TCGA-B6-A0RH	-1.34815	High	212.25	1	Her2	0	0	0					Training
TCGA-A8-A08G	-2.21958	Low	19.9559	0	LumB	0	0	0	1	1	1		Training
TCGA-A8-A09R	-1.60987	High	8.97524	0	LumB	1	0	0		1	1		Training
TCGA-B6-A0X7	-2.36493	Low	58.5528	1	LumA	0	0						Training
TCGA-WT-AB41	-1.5945	High	52.9638	0	LumA	0	0	0	1	1			Training
TCGA-AC-A2B8	-2.59374	Low	22.2573	0	LumA	1	0	0	1		1		Training
TCGA-BH-A0DG	-2.31643	Low	67.1006	0	LumA	0	0	0	1		1		Training
TCGA-E2-A1AZ	-1.73921	Low	76.569	0	Basal	0	0	0	1		1		Training
TCGA-A8-A06Z	-1.0478	High	1.01917	0	LumB	1	0	0					Training
TCGA-A2-A0YH	-2.31643	Low	21.6655	0	LumB	0	0	1	1		1		Training
TCGA-D8-A27L	-2.2084	Low	16.4053	0	LumA	0	0	1	1				Training
TCGA-AR-A2LH	-2.31368	Low	20.2518	1		0	0	1	1				Training
TCGA-AO-A125	-2.62414	Low	113.621	0	LumA	1	0	0		1			Training
TCGA-A8-A07O	-1.11951	High	9.99441	0	Basal	0	0	0	1		1		Training
TCGA-LL-A442	-1.29886	High	29.2271	0		0	0	0		1			Training
TCGA-A8-A07F	-1.75797	Low	18.9697	0	LumA	1	0	0		1	1		Training
TCGA-B6-A1KF	-0.794353	High	101.522	0	Basal	1	0	0					Training
TCGA-D8-A143	-1.55743	High	14.1697	0	Basal	0	0	0	1				Training
TCGA-BH-A0BF	-1.73877	Low	43.5283	1	LumB	0	0	0					Training
TCGA-EW-A1OZ	-2.09708	Low	40.405	0	LumB	0	0	0	1			1	Training
TCGA-B6-A0RO	-2.25361	Low	162.048	0	LumA	1	0	1					Training
TCGA-A8-A06Q	-0.50109	High	1.01917	0	LumB	0	0	1					Training
TCGA-E9-A3X8	-2.64224	Low	30.4435	0	LumA	0	0	0	1	1	1		Training
TCGA-WT-AB44	-1.89663	Low	29.0298	0	LumA	1	0	0		1	1		Training
TCGA-D8-A142	-1.18054	High	13.9724	0	Basal	1	0	0	1				Training
TCGA-AN-A0XL	-1.86831	Low	5.35885	0	LumA	0	0	0					Training
TCGA-C8-A1HO	-1.72788	Low	12.3286	0	LumA	0	0	1	1				Training
TCGA-S3-AA15	-2.42499	Low	17.2601	0	Basal	0	0	0	1		1		Training
TCGA-D8-A27K	-2.36319	Low	48.0324	0	LumA	0	0	0	1	1			Training
TCGA-E9-A3Q9	-1.95536	Low	32.9092	0		1	0	1	1	1			Training
TCGA-EW-A1P0	-1.44333	High	41.1283	0	LumB	0	0	0		1			Training
TCGA-D8-A1JJ	-1.5207	High	20.0875	0	LumB	0	0	0	1		1		Training
TCGA-D8-A1X9	-1.51365	High	23.9011	0	LumA	1	0	0	1		1		Training
TCGA-A2-A0ER	-2.29119	Low	74.3992	0	LumA	0	0	0	1	1	1		Training
TCGA-A2-A04R	-2.31643	Low	121.938	0	LumB	0	0	0	1	1	1		Training
TCGA-A2-A0YF	-2.16804	Low	50.4652	0	LumA	1	0	0					Training
TCGA-B6-A408	-1.74138	Low	68.1198	0		0	0	1	1		1		Training
TCGA-GM-A2DH	-2.08595	Low	72.0978	0	Her2	0	0	0	1				Training
TCGA-BH-A0BG	-2.36493	Low	61.5117	0	Basal	1	0	0			1		Training
TCGA-D8-A1JC	-1.66035	High	15.7806	0	LumB	0	0	1	1		1		Training
TCGA-BH-A0AZ	-2.25636	Low	63.0897	0	LumA	0	0	1	1				Training
TCGA-LL-A5YP	-2.05995	Low	14.7944	0	Basal	0	0	0	1	1	1	1	Training
TCGA-3C-AALJ	-2.2084	Low	48.4597	0	LumB	0	0	0	1			1	Training
TCGA-A8-A07E	-2.27679	Low	19.9888	0	LumA	1	0			1			Training
TCGA-C8-A273	-2.23551	Low	16.8656	0	LumA	0	0	0		1			Training
TCGA-A7-A6VV	-1.51942	High	10.2903	0	Basal	0	0	0	1				Training
TCGA-AR-A24H	-2.79068	Low	160.897	0	LumB	1	0	0		1	1		Training
TCGA-B6-A0IQ	-1.82526	Low	140.875	0	Basal	0	0	1					Training
TCGA-E2-A14S	-1.30019	High	33.1722	0		1	0	0	1	1	1		Training
TCGA-AC-A3YJ	-2.34748	Low	24.7888	0	LumA	1	0	0		1			Training
TCGA-A2-A0EV	-2.23551	Low	31.8243	0	LumA	1	0	0					Training
TCGA-B6-A0RT	-1.95536	Low	89.4566	0	Basal	0	0	1					Training
TCGA-BH-A0B8	-2.17545	Low	51.583	0		0	0	0		1	1		Training
TCGA-A8-A07G	-2.36493	Low	18.9697	0	LumA	1	0	0	1	1	1		Training
TCGA-BH-A0C7	-2.27883	Low	90.9689	0	LumB	0	0	0	1				Training
TCGA-A7-A13E	-0.705132	High	20.1861	1	Basal	0	0	0	1	1	1		Training
TCGA-BH-A5IZ	-0.339002	High	18.6409	0	Basal	0	0	0	1		1		Training
TCGA-B6-A0IG	-1.95885	Low	146.497	1	LumA	0	0	0					Training
TCGA-BH-A0HI	-2.40755	Low	20.3833	0	LumA	1	0	0		1	1		Training
TCGA-E9-A22E	-1.89663	Low	41.7201	0	LumB	0	0	1	1		1		Training
TCGA-AN-A04D	-1.31368	High	1.70957	0	Basal	0	0	0					Training
TCGA-EW-A1P6	-1.46224	High	18.4765	0	LumA	0	0	0	1	1	1		Training
TCGA-OL-A5RW	-1.3454	High	36.3612	0	Basal	0	0	0	1		1		Training
TCGA-BH-A209	-2.03725	Low	130.157	1	LumB	1	0	0					Training
TCGA-E9-A1N5	-1.63281	High	36.8215	0	LumA	0	0	0	1	1			Training
TCGA-A7-A426	-2.42499	Low	11.967	0		0	0	1	1	1	1		Training
TCGA-E2-A15I	-2.42499	Low	55.6268	0	LumA	0	0	0		1			Training
TCGA-A8-A06T	-1.95885	Low	53.0624	0	LumA	1	0	1		1			Training
TCGA-BH-A1FG	-2.11322	Low	122.826	1	LumA	1	0	0					Training
TCGA-E9-A229	-1.95774	Low	37.7421	0	LumA	0	0	0	1		1		Training
TCGA-D8-A3Z6	-2.81362	Low	18.5094	0	LumA	0	0	1	1	1	1		Training
TCGA-BH-A0E7	-2.29074	Low	44.8105	0	LumA	1	0	0		1	1		Training
TCGA-OL-A66K	-1.63065	High	41.9173	1	LumA	1	0	0					Training
TCGA-E2-A9RU	-1.31829	High	17.6875	0	LumB	1	0	1		1	1		Training
TCGA-A2-A1FW	-2.06159	Low	17.3587	0	LumB	0	0	1	1	1	1		Training
TCGA-A7-A6VY	-2.0019	Low	8.74511	0	Basal	0	0	0	1		1		Training
TCGA-BH-A0HA	-2.42499	Low	52.9638	0	LumA	0	0	0					Training
TCGA-BH-A0AY	-1.9567	Low	25.5449	0	LumA	0	0	0	1	1			Training
TCGA-E9-A22B	-2.17545	Low	38.3667	0	LumA	1	0	0		1			Training
TCGA-A2-A4S0	-1.02947	High	23.2107	0		1	0	0					Training
TCGA-LL-A440	-2.23133	Low	24.9532	0	LumA	0	0	0	1	1			Training
TCGA-E9-A1N3	-2.14833	Low	34.8161	0	LumA	1	0	1	1	1			Training
TCGA-C8-A132	-2.23342	Low	12.5916	0	LumA	0	0	0					Training
TCGA-E2-A155	-1.24431	High	21.0409	0	LumB	0	0	0	1	1			Training
TCGA-D8-A140	-2.09983	Low	13.2492	0	LumA	0	0	0	1				Training
TCGA-A2-A0YT	-1.84642	Low	23.7696	1	LumB	0	0	1		1	1		Training
TCGA-BH-A0EB	-2.29623	Low	24.4929	0	LumA	1	0	0		1	1		Training
TCGA-BH-A1F5	-1.53725	High	89.1607	1		0	0	0					Training
TCGA-D8-A27G	-2.14833	Low	13.4464	0	LumA	1	0	0					Training
TCGA-EW-A1PE	-2.62414	Low	10.5204	0	LumA	0	0	0	1	1	1		Training
TCGA-A2-A0T1	-1.84538	Low	17.1286	0	Her2	0	0	1	1		1	1	Training
TCGA-E9-A1N4	-2.2084	Low	32.8764	0	LumA	0	0	1	1	1	1		Training
TCGA-AO-A0JD	-2.14504	Low	71.9992	0	LumB	0	0	1	1	1	1		Training
TCGA-E9-A247	-2.06688	Low	38.9914	0	LumA	0	0	0		1	1		Training
TCGA-AR-A5QM	-2.81362	Low	73.3471	0	LumA	0	0	0		1	1		Training
TCGA-D8-A1X8	-2.36493	Low	25.7422	0	LumA	0	0	1	1		1		Training
TCGA-BH-A18L	-1.3039	High	26.6627	1	LumB	0	0	1					Training
TCGA-D8-A1XY	-1.8494	Low	16.5368	0	LumA	1	0	0	1				Training
TCGA-BH-A0HF	-2.36493	Low	23.9011	0		1	0	0		1	1		Training
TCGA-D8-A1XO	-1.96085	Low	55.298	0	LumA	0	0	0		1	1		Training
TCGA-BH-A18Q	-1.68402	High	55.6268	1	Basal	0	0	0					Training
TCGA-D8-A73W	-1.29886	High	12.6574	1	LumA	1	0	1		1	1		Training
TCGA-D8-A1XJ	-1.82526	Low	21.8299	0	Her2	1	0	1		1			Training
TCGA-E2-A15T	-1.19149	High	51.3857	0	LumB	1	0	0		1			Training
TCGA-E2-A1L7	-2.1242	Low	60.361	0	LumB	0	0	1	1	1	1		Training
TCGA-AR-A24R	-1.74555	Low	112.766	0	LumB	0	0	1	1	1	1		Training
TCGA-AN-A0AK	-1.39818	High	7.3643	0	LumB	1	0	0					Training
TCGA-4H-AAAK	-2.42499	Low	11.441	0	LumA	0	0	1	1				Training
TCGA-OL-A97C	-2.23133	Low	8.90949	0		1	0	0					Training
TCGA-LL-A5YM	-1.81242	Low	15.3204	0	LumB	1	0	1			1		Training
TCGA-A1-A0SP	-1.7089	Low	19.1998	0	Basal	0	0	0	1		1		Training
TCGA-A8-A07J	-2.42499	Low	11.9999	0	LumA	0	0	0	1	1	1		Training
TCGA-EW-A423	-1.60781	High	17.5231	0	LumA	1	0	0		1	1		Training
TCGA-A2-A0YD	-2.23803	Low	25.2819	0	LumA	0	0	0	1	1			Training
TCGA-D8-A1Y3	-1.59583	High	14.1368	0	LumB	0	0	1	1	1	1		Training
TCGA-A2-A0SY	-2.36493	Low	44.2844	0	LumA	0	0	1		1	1		Training
TCGA-E9-A5UO	-1.83644	Low	25.8079	0	LumB	0	0	0					Training
TCGA-B6-A409	-0.524032	High	18.8381	1	Basal	0	0	1	1				Training
TCGA-C8-A12Z	-1.4412	High	12.5588	0	Her2	0	0	0	1				Training
TCGA-AO-A03M	-2.31368	Low	61.3473	0	LumA	0	0	0	1	1			Training
TCGA-GM-A5PV	-2.11322	Low	13.5451	0	LumA	0	0	0	1				Training
TCGA-A7-A13D	-1.45936	High	31.7257	0	Basal	0	0	0	1		1		Training
TCGA-A2-A0CV	-2.42499	Low	98.9907	0	LumA	0	0	0	1	1	1		Training
TCGA-C8-A27B	-1.69521	Low	14.4327	0	Basal	0	0	0	1				Training
TCGA-LL-A6FR	-1.3454	High	16.0765	0	Basal	0	0	0	1		1	1	Training
TCGA-E9-A1NF	-1.54511	High	35.2434	1	LumB	0	0	0	1	1			Training
TCGA-AR-A24W	-1.65313	High	50.9583	0	LumA	0	0	0		1			Training
TCGA-AC-A5XU	-2.10125	Low	14.9587	0	LumA	1	0	0		1	1		Training
TCGA-A8-A07B	-1.27295	High	43.0023	0	LumA	1	0	0					Training
TCGA-AR-A1AJ	-1.482	High	100.996	0	Basal	1	0	0			1		Training
TCGA-B6-A0IN	-2.2084	Low	84.5909	1	LumB	0	0						Training
TCGA-BH-A0WA	-1.3127	High	23.0463	0	Basal	1	0	0					Training
TCGA-A7-A26G	-0.694749	High	23.7367	0	Basal	0	0	0	1				Training
TCGA-BH-A0DQ	-2.2084	Low	3.22188	0	LumA	0	0	0	1		1		Training
TCGA-AO-A0JJ	-2.42499	Low	62.0377	0	LumA	0	0	0	1	1	1		Training
TCGA-A2-A3Y0	-2.36493	Low	50.8268	0	Basal	0	0	0	1				Training
TCGA-B6-A0WV	-1.70842	Low	79.4621	1	LumB	1	0	0					Training
TCGA-B6-A0RV	-2.42499	Low	169.51	0	LumA	0	0	1					Training
TCGA-OL-A66H	-2.2084	Low	26.6842	0	LumA	1	0	0			1		Training
TCGA-AR-A24V	-1.42478	High	105.303	0	LumA	0	0	0	1	1	1		Training
TCGA-E2-A1LI	-1.6511	High	102.607	0	Basal	0	0	0	1		1		Training
TCGA-GM-A2D9	-2.06688	Low	59.5719	1	LumA	1	0	0	1	1	1		Training
TCGA-A7-A5ZW	-2.36493	Low	10.7177	0	LumA	0	0	0	1	1	1		Training
TCGA-C8-A131	-1.18054	High	13.5122	0	Basal	1	0	1	1				Training
TCGA-BH-A0BJ	-2.75355	Low	21.6984	0	LumA	0	0	0	1	1	1		Training
TCGA-A2-A3XU	-1.61876	High	29.9832	1	Basal	0	0	0	1	1			Training
TCGA-BH-A0DP	-2.81362	Low	15.6491	0	LumA	0	0	0		1	1		Training
TCGA-E2-A15G	-2.40755	Low	18.2135	0	LumA	1	0	0		1	1		Training
TCGA-AR-A24S	-1.66296	High	97.84	0	LumB	0	0	0		1	1		Training
TCGA-E2-A14W	-1.8844	Low	32.0216	0		1	1	0	1	1		1	Training
TCGA-LL-A7T0	-2.17545	Low	12.3615	0	LumB	1	0	0					Training
TCGA-A2-A3XX	-1.61876	High	47.3091	1	Basal	0	0	0	1				Training
TCGA-A2-A04U	-1.82113	Low	87.2538	0	Basal	0	0	0	1				Training
TCGA-A8-A09V	-2.51139	Low	15.0245	0	LumA	0	0	0		1	1		Training
TCGA-AC-A62X	-1.76588	Low	13.7094	0	Basal	1	0	0					Training
TCGA-A7-A5ZV	-1.15174	High	12.0985	0	Basal	0	0	0	1		1		Training
TCGA-E2-A1IK	-2.17545	Low	59.1774	0	LumA	1	0	0		1			Training
TCGA-D8-A1JK	-2.03702	Low	20.1203	0	Basal	1	0	0					Training
TCGA-AR-A24L	-1.9475	Low	94.2236	1	LumA	0	0	0		1	1		Training
TCGA-A8-A076	-1.9567	Low	53.983	0	LumB	1	0	0		1			Training
TCGA-E2-A10C	-1.76721	Low	40.1091	0	LumB	0	0	0	1	1	1		Training
TCGA-AC-A4ZE	-2.23133	Low	29.26	0	LumA	0	0	0					Training
TCGA-A8-A06P	-2.31368	Low	13.019	0	LumA	0	0	1					Training
TCGA-BH-A1ET	-2.2084	Low	82.8484	1	LumA	0	0	0					Training
TCGA-AO-A1KT	-2.11322	Low	17.7861	0	LumB	1	0	0	1	1	1		Training
TCGA-A2-A1FX	-1.76218	Low	60.7226	0	LumB	0	0	1	1	1	1		Training
TCGA-AR-A2LO	-2.27818	Low	39.3859	0	LumA	0	0	0	1	1	1		Training
TCGA-A2-A25A	-2.42499	Low	107.703	0		0	0	0					Training
TCGA-BH-A0DK	-2.38675	Low	13.9067	0	LumA	0	0	0		1			Training
TCGA-A7-A0D9	-1.18205	High	37.4462	0	LumA	0	0	0	1	1			Training
TCGA-D8-A1JB	-2.13395	Low	55.4953	0	LumA	0	0	0	1		1		Training
TCGA-C8-A1HF	-2.32668	Low	10.9149	0	Her2	0	0	0					Training
TCGA-OL-A5D7	-2.23551	Low	58.5199	0	Basal	1	0	0	1		1		Training
TCGA-E2-A1II	-1.96257	Low	33.6983	0	Basal	0	0	0	1		1		Training
TCGA-A8-A082	-1.58487	High	18.0491	0	LumB	0	0	0	1	1			Training
TCGA-A2-A0YJ	-1.73721	Low	18.608	0	Basal	0	0	1	1		1		Training
TCGA-AO-A03U	-2.08731	Low	58.9473	1		0	0	0	1				Training
TCGA-A8-A093	-1.94052	Low	17.9505	0	LumA	0	0	0		1	1		Training
TCGA-BH-A1FJ	-1.88045	Low	63.3527	1	LumB	1	0	1					Training
TCGA-AR-A1AY	-1.60363	High	33.7311	0	Basal	1	0	0					Training
TCGA-AN-A04A	-2.25361	Low	2.95887	0	LumA	0	0	1					Training
TCGA-A2-A0YL	-2.31643	Low	48.4597	0	LumA	0	0	1	1	1	1		Training
TCGA-E2-A15J	-2.53696	Low	53.9172	0	LumA	0	0	0	1	1			Training
TCGA-BH-A0BT	-1.70715	Low	77.7526	0	LumA	0	0	0	1		1		Training
TCGA-EW-A2FV	-2.21958	Low	25.9066	0	LumA	0	0	1	1	1	1		Training
TCGA-D8-A1JN	-1.3779	High	20.3833	0	LumA	1	0	1		1			Training
TCGA-BH-A0DI	-2.42499	Low	29.9832	0	LumA	0	0	0	1		1		Training
TCGA-BH-A18I	-2.31643	Low	35.9339	0	LumA	0	0	0	1				Training
TCGA-AO-A0JA	-2.40755	Low	21.534	0	LumA	0	0	1	1	1			Training
TCGA-BH-A0HN	-1.30019	High	16.9642	0		1	0	0		1			Training
TCGA-A2-A0ET	-1.98068	Low	35.0462	0	LumA	0	0	1	1	1			Training
TCGA-AO-A0J6	-1.70581	Low	37.479	0	Basal	0	0	0	1		1		Training
TCGA-S3-AA14	-1.76015	Low	17.3916	0	LumA	0	0	0	1		1	1	Training
TCGA-S3-AA10	-2.23551	Low	19.2655	0	Basal	1	0	0	1	1			Training
TCGA-AQ-A04J	-2.36493	Low	26.9257	0	Basal	0	0	0	1				Training
TCGA-E9-A1R2	-1.91035	Low	34.9476	0	LumA	0	0	1	1		1		Training
TCGA-E2-A105	-1.68872	Low	43.0023	0	LumA	1	0	0		1	1		Training
TCGA-A2-A4S3	-1.59234	High	21.8957	0	LumB	0	0	0					Training
TCGA-A2-A0CX	-1.78531	Low	56.8103	0	Her2	0	0	0	1	1		1	Training
TCGA-E2-A159	-2.14832	Low	25.0518	0	Basal	0	0	0	1		1		Training
TCGA-GM-A3XN	-2.81362	Low	66.3774	0		0	0	1	1	1	1		Training
TCGA-A2-A25B	-1.24094	High	42.4434	0	LumB	0	0	0	1	1	1		Training
TCGA-AO-A0JB	-2.01388	Low	50.6953	0		0	0	1	1	1	1		Training
TCGA-AC-A23E	-2.48846	Low	22.9477	0	LumA	0	0	0		1	1		Training
TCGA-BH-A0B0	-2.36493	Low	81.4347	0	LumA	0	0	0	1		1		Training
TCGA-AR-A0TZ	-1.23889	High	107.243	1	LumA	0	0	1					Training
TCGA-A1-A0SF	-2.42499	Low	48.0981	0	LumA	0	0	0	1	1			Training
TCGA-A8-A08T	-1.82022	Low	112.075	1	LumA	0	0	1					Training
TCGA-AO-A0J8	-2.75355	Low	22.3559	0	LumA	0	0	0	1	1	1		Training
TCGA-A8-A09B	-2.40755	Low	11.9999	0	LumA	0	0	1	1	1	1		Training
TCGA-PE-A5DE	-2.62414	Low	86.958	0	LumA	0	0	0	1	1	1		Training
TCGA-D8-A1JE	-1.48136	High	18.9039	0	LumB	0	0	0	1				Training
TCGA-AC-A3W5	-2.03977	Low	16.5697	0	Her2	1	0	0	1	1	1	1	Training
TCGA-AC-A62V	-1.56999	High	11.441	1		0	1	1	1		1		Training
TCGA-A2-A0EP	-2.2084	Low	118.453	0	LumA	0	0	0	1	1			Training
TCGA-A7-A3J0	-1.95797	Low	10.2903	0		0	0	0		1	1		Training
TCGA-BH-A0HW	-2.01388	Low	51.32	0	LumB	0	0	0	1	1	1		Training
TCGA-E2-A14O	-2.7023	Low	44.679	0	LumB	1	0	1		1	1		Training
TCGA-AC-A2BK	-1.5925	High	73.0513	0	Basal	1	0	1	1		1		Training
TCGA-AO-A12A	-2.42499	Low	102.311	0	LumA	0	0	0	1	1			Training
TCGA-A8-A09D	-1.78933	Low	50.0378	0	LumA	0	0	0	1	1	1		Training
TCGA-5L-AAT0	-2.23551	Low	48.5584	0	LumA	0	0	0		1	1		Training
TCGA-BH-A0DV	-2.42499	Low	67.8568	0	LumA	0	0	1	1		1		Training
TCGA-BH-A1EW	-1.51355	High	55.6925	1	LumA	0	0	0					Training
TCGA-GM-A3NY	-2.51557	Low	38.2023	0		1	0	0		1	1		Training
TCGA-AC-A3HN	-2.31368	Low	16.3067	0	LumA	1	0	0					Training
TCGA-E2-A570	-2.42499	Low	30.6079	0	LumA	0	0	0		1			Training
TCGA-BH-A28O	-2.17127	Low	36.8215	0		0	0	1	1				Training
TCGA-AC-A3W7	-2.31643	Low	15.4848	0		1	0	0		1			Training
TCGA-EW-A1P8	-1.73479	Low	7.85745	1	Basal	0	0	1	1				Training
TCGA-BH-A8FZ	-2.36493	Low	18.871	0		0	0	0			1		Training
TCGA-AN-A0FN	-2.2084	Low	7.16704	0	LumA	0	0	0					Training
TCGA-E9-A295	-2.42499	Low	12.3286	0	LumA	1	0	0		1	1		Training
TCGA-BH-A1FH	-1.50493	High	33.9941	1	LumA	0	0	1					Training
TCGA-C8-A12L	-1.55468	High	11.9341	0	Her2	1	0	0					Training
TCGA-BH-A0DX	-2.06404	Low	70.8814	0	LumA	0	0	0	1		1		Training
TCGA-GM-A2DC	-1.76849	Low	83.3416	0	LumA	0	0	0	1	1	1		Training
TCGA-E2-A1LK	-1.37903	High	8.74511	1	Basal	1	0	1					Training
TCGA-A8-A08Z	-2.09983	Low	40.0105	0	LumA	1	0	1					Training
TCGA-AC-A2FM	-1.57069	High	26.0381	1		1	0	0					Training
TCGA-E2-A1LS	-1.11308	High	52.7337	0		0	0	0					Training
TCGA-OL-A5RU	-2.25361	Low	40.0763	0	LumA	0	0	0	1		1		Training
TCGA-AR-A24Z	-2.50864	Low	98.6619	0	LumB	0	0	0	1	1			Training
TCGA-A2-A0EQ	-2.09708	Low	79.758	0	Her2	0	0	0	1		1	1	Training
TCGA-A8-A07I	-1.29886	High	14.0053	0	Her2	1	0	1	1	1	1	1	Training
TCGA-E2-A1BD	-2.59703	Low	37.2489	0	LumA	0	0	0		1	1		Training
TCGA-A2-A0EW	-2.01388	Low	61.939	1	LumA	0	0	1	1	1	1		Training
TCGA-AQ-A54O	-1.23663	High	32.9092	0		0	1	0	1	1			Training
TCGA-EW-A1J6	-1.40561	High	28.7668	0	LumB	1	0	0		1			Training
TCGA-E9-A1RI	-1.91736	Low	47.6378	0	LumA	0	0	1	1	1	1		Training
TCGA-EW-A6SC	-2.42499	Low	31.2983	0	LumA	0	0	0		1	1		Training
TCGA-A7-A26E	-1.60781	High	31.364	0	LumA	1	0	1	1	1	1		Training
TCGA-BH-A1EY	-1.01222	High	17.6875	1	LumA	1	0	0					Training
TCGA-AO-A126	-1.89663	Low	108.722	0	LumA	0	0	0	1	1	1		Training
TCGA-E2-A15L	-1.45936	High	20.5806	0	LumA	1	0	0		1			Training
TCGA-AR-A0U1	-2.25361	Low	133.215	0		0	0	0			1		Training
TCGA-A2-A0SV	-0.935835	High	27.123	1	LumB	0	0	1	1	1	1		Training
TCGA-A2-A25C	-1.99598	Low	17.1943	0	LumB	0	0	0	1	1	1		Training
TCGA-GM-A2DL	-2.23551	Low	115.692	0	LumA	0	0	0		1	1		Training
TCGA-AC-A2QH	-1.16371	High	33.0407	0	Basal	0	0	0	1		1		Training
TCGA-A8-A091	-1.90617	Low	33.0079	0	LumA	0	0	0	1	1	1		Training
TCGA-C8-A12V	-2.42499	Low	12.6574	0	Basal	0	0	0					Training
TCGA-BH-A0C3	-2.81362	Low	89.062	0	LumB	0	0	0	1		1		Training
TCGA-GM-A2DA	-1.95536	Low	216.754	1	LumA	0	0	0	1	1	1	1	Training
TCGA-BH-A0AV	-0.61315	High	59.835	0	Basal	0	0	0	1		1		Training
TCGA-B6-A0IM	-1.80976	Low	127.33	1	LumA	1	0	0					Training
TCGA-AR-A1AV	-2.16297	Low	61.2815	0		1	1	0	1	1	1		Training
TCGA-B6-A0WY	-2.36493	Low	113.785	1	LumA	0	0	1					Training
TCGA-B6-A0RS	-1.59165	High	100.7	1	Her2	0	0	0					Training
TCGA-A7-A4SC	-2.81362	Low	14.6629	0		0	0	0		1	1		Training
TCGA-A1-A0SM	-2.01474	Low	7.95608	0		1	1	0					Training
TCGA-A8-A07W	-1.22137	High	9.99441	0	LumB	1	0	1		1			Training
TCGA-E2-A107	-2.25361	Low	34.4215	0	LumA	0	0	1	1	1	1		Training
TCGA-BH-A0DS	-1.48967	High	2.56436	0	LumA	1	0	1	1		1		Training
TCGA-EW-A6SB	-1.92374	Low	24.986	0	Basal	0	0	0					Training
TCGA-D8-A27V	-2.34203	Low	12.5259	0	LumA	0	0	0		1			Training
TCGA-C8-A26V	-1.6787	High	20.2518	0	LumB	0	0	1		1	1		Training
TCGA-LL-A8F5	-1.3454	High	19.5943	0	Basal	0	0	0	1	1	1		Training
TCGA-OL-A66I	-2.11322	Low	23.4737	0	Basal	0	0	0	1		1		Training
TCGA-AC-A8OS	-2.31368	Low	2.30134	0	LumA	1	0	0					Training
TCGA-BH-A0E9	-2.36493	Low	81.8292	0	LumA	0	0	0	1		1		Training
TCGA-E2-A1B0	-0.916719	High	53.6213	0	Her2	0	0	1	1		1	1	Training
TCGA-JL-A3YX	-2.25361	Low	11.5725	0	LumA	0	0	0					Training
TCGA-BH-A1FC	-1.81821	Low	114.147	1	Basal	1	0	0					Training
TCGA-AN-A0FD	-2.42499	Low	6.44376	0	LumA	1	0	0					Training
TCGA-AR-A0TS	-2.08313	Low	84.0977	0	Basal	0	0	0	1		1		Training
TCGA-C8-A12O	-1.91377	Low	12.6574	0	LumA	0	0	0					Training
TCGA-A8-A0A4	-2.31368	Low	13.019	0	LumA	1	0	0		1			Training
TCGA-A8-A07L	-0.962722	High	32.0544	0	LumB	0	0	1	1	1	1		Training
TCGA-A2-A0CP	-2.17329	Low	92.4812	0	LumA	0	0	0	1	1	1		Training
TCGA-OL-A66P	-2.0019	Low	14.0711	0	Her2	1	0	0	1				Training
TCGA-AQ-A04H	-1.87772	Low	24.7888	0	LumB	0	0	1	1	1	1	1	Training
TCGA-A2-A0EN	-2.81362	Low	134.399	0	LumA	1	0	0		1	1		Training
TCGA-A7-A6VW	-1.5971	High	9.36976	0	Basal	0	0	0	1		1		Training
TCGA-AO-A03V	-2.12539	Low	44.416	0	LumA	0	0	0	1	1			Training
TCGA-HN-A2OB	-2.23133	Low	62.4651	1	LumA	0	0	0	1		1		Training
TCGA-A2-A0SW	-1.59583	High	44.8762	1	LumB	1	0	1		1	1		Training
TCGA-E2-A1L8	-2.4555	Low	73.643	0	LumA	0	0	0	1	1	1		Training
TCGA-EW-A3U0	-2.42499	Low	17.4902	0		0	0	1	1		1		Training
TCGA-C8-A8HP	-1.46628	High	13.019	0	Her2	0	0	1	1				Training
TCGA-B6-A0RP	-1.83195	Low	102.771	1	LumA	1	0	1					Training
TCGA-AO-A1KO	-2.02446	Low	20.4491	0		0	0	0	1	1			Training
TCGA-D8-A27E	-2.23616	Low	17.4245	0	LumA	1	0	0		1	1		Training
TCGA-BH-A1F6	-1.7619	Low	97.4784	1	Basal	0	0						Training
TCGA-B6-A0WT	-2.08313	Low	188.677	0	LumA	0	0	0					Training
TCGA-BH-A0H6	-1.65172	High	24.5586	0	LumA	1	0	0			1		Training
TCGA-AR-A0U2	-1.92568	Low	83.8676	1	LumB	0	0	1		1			Training
TCGA-D8-A1Y1	-1.65865	High	9.92866	1	LumB	1	0	1		1			Training
TCGA-B6-A0RG	-2.73061	Low	68.4486	0	LumA	0	0	0					Training
TCGA-AN-A0FK	-1.72064	Low	7.00266	0	LumA	1	0	1					Training
TCGA-AR-A1AI	-1.95556	Low	108.36	0	Basal	0	0	0	1				Training
TCGA-D8-A27F	-0.287753	High	16.0437	0	Basal	0	0	0	1		1		Training
TCGA-D8-A1JT	-1.61479	High	13.3149	0	LumB	1	0	0		1			Training
TCGA-A1-A0SH	-2.79068	Low	47.2433	0	LumA	0	0	0	1				Training
TCGA-C8-A134	-1.02275	High	12.5916	0	Basal	0	0	0	1				Training
TCGA-GM-A3NW	-2.64224	Low	110.497	0	LumA	0	0	0	1	1			Training
TCGA-5T-A9QA	-1.98381	Low	9.96153	0	LumB	0	0	0	1	1	1		Training
TCGA-A2-A0YG	-1.68799	Low	21.8957	0	LumB	0	0	1	1		1	1	Training
TCGA-BH-A1EN	-0.464656	High	69.928	1	Her2	1	0	0					Training
TCGA-AC-A3W6	-2.2084	Low	19.7916	0		1	0	1					Training
TCGA-BH-A0B1	-2.09228	Low	37.7421	0		1	0	0	1	1	1		Training
TCGA-C8-A130	-2.42499	Low	12.1643	0	LumB	0	0	1					Training
TCGA-BH-A1EO	-1.48332	High	91.988	1	LumA	1	0	0					Training
TCGA-JL-A3YW	-2.40205	Low	11.8355	0		0	0	0					Training
TCGA-AR-A1AP	-2.34659	Low	93.8949	0	LumA	1	0	0		1			Training
TCGA-B6-A0IH	-1.65313	High	112.371	1	LumA	1	0	1					Training
TCGA-LD-A7W5	-2.42499	Low	7.10129	0	LumA	0	0	1	1				Training
TCGA-E9-A1QZ	-1.8953	Low	24.8216	0	LumA	0	0	0					Training
TCGA-A8-A0A2	-1.73722	Low	19.0354	0	LumA	1	0	0		1	1		Training
TCGA-GM-A2DD	-2.36493	Low	75.0238	0		0	0	0	1				Training
TCGA-LL-A6FQ	-1.38051	High	2.63011	0	LumA	1	0	1					Training
TCGA-AO-A0J4	-1.22111	High	52.1748	0	Basal	0	0	0	1		1		Training
TCGA-E2-A150	-1.40358	High	63.6157	0	Basal	0	0	0	1		1		Training
TCGA-BH-A18K	-2.01408	Low	90.8374	1	LumA	0	0	0					Training
TCGA-Z7-A8R5	-2.36493	Low	108.065	0	LumA	0	0	1	1				Training
TCGA-AR-A0TR	-1.95885	Low	5.26022	1	LumA	1	0	0		1			Training
TCGA-E9-A22G	-1.62577	High	40.7338	0	Basal	0	0	0	1				Training
TCGA-B6-A0IC	-1.76433	Low	50.6953	1	LumA	1	0						Training
TCGA-A2-A1G6	-1.74849	Low	16.4711	0		0	0	1	1		1		Training
TCGA-E2-A14N	-1.81203	Low	47.1447	0	Basal	0	0	0	1		1		Training
TCGA-AR-A250	-2.2084	Low	88.9963	0	LumB	0	0	0	1	1		1	Training
TCGA-D8-A1JG	-1.1332	High	52.9967	0	Her2	0	0	0	1		1		Training
TCGA-E2-A156	-2.81362	Low	23.8682	0	LumA	0	0	0		1	1		Training
TCGA-E9-A3HO	-2.01892	Low	38.0708	0	LumB	0	0	0	1	1			Training
TCGA-A8-A092	-1.48967	High	30.9695	0	LumB	0	0	1	1	1	1		Training
TCGA-E2-A152	-2.2084	Low	69.9609	0	Her2	0	0	0	1	1		1	Training
TCGA-OL-A5RX	-2.36493	Low	28.8654	0	LumA	0	0	0					Training
TCGA-LL-A73Y	-0.930249	High	15.682	0	Basal	1	0	0	1				Training
TCGA-EW-A1OX	-1.76849	Low	29.9504	0	LumB	0	0	0	1	1	1		Training
TCGA-AR-A2LE	-2.01388	Low	166.42	0	LumA	1	0	0		1	1		Training
TCGA-C8-A1HK	-1.62539	High	12.0327	0	Her2	0	0	0					Training
TCGA-GM-A2DO	-2.17329	Low	85.347	0	LumB	0	0	0		1	1		Training
TCGA-AR-A0TQ	-2.42499	Low	98.3332	0	LumB	0	0	1	1	1	1	1	Training
TCGA-OL-A5RV	-2.61996	Low	34.9147	0	LumA	0	0	1	1		1		Training
TCGA-A2-A0YE	-1.42266	High	18.2135	0	Basal	0	0	0			1		Training
TCGA-BH-A1EV	-1.35823	High	11.9999	1	Her2	0	0	1			1		Training
TCGA-E9-A6HE	-2.06413	Low	27.8463	0	LumA	0	0	1	1	1	1		Training
TCGA-LD-A74U	-2.31368	Low	13.2163	0	LumA	1	0	1	1				Training
TCGA-AC-A3OD	-2.42499	Low	14.8272	0	LumA	1	0	0			1		Training
TCGA-A1-A0SG	-2.23267	Low	14.2683	0	LumA	0	0	0	1				Training
TCGA-AR-A1AU	-2.01388	Low	94.2894	0	LumA	0	0	1	1	1	1		Training
TCGA-B6-A0RU	-2.23133	Low	282.901	0	Basal	0	0	0					Training
TCGA-AR-A24M	-2.81362	Low	120.327	0	LumA	0	0	1		1	1		Training
TCGA-E9-A54Y	-1.10567	High	23.8354	0	LumB	0	0	1					Training
TCGA-A1-A0SB	-1.82022	Low	8.51498	0		1	0	0					Training
TCGA-E2-A1LH	-1.76849	Low	106.75	0	Basal	0	0	0	1		1		Training
TCGA-EW-A1P4	-1.49664	High	29.8189	0	Basal	0	0	0	1		1		Training
TCGA-AR-A5QN	-2.17796	Low	33.3037	0	LumA	1	0	1	1	1	1		Training
TCGA-E2-A574	-2.06413	Low	38.7612	0	Basal	0	0	0	1		1		Training
TCGA-A2-A04X	-1.81242	Low	55.4295	0	Her2	0	0	0	1	1		1	Training
TCGA-A1-A0SD	-2.31643	Low	14.367	0	LumA	0	0	0					Training
TCGA-E9-A1RA	-2.2084	Low	45.0077	0	LumA	0	0	0	1	1	1		Training
TCGA-BH-A1F0	-2.25361	Low	25.8079	1	Basal	1	0	0					Training
TCGA-E2-A14X	-1.15915	High	31.9558	0	Basal	0	0	1	1		1		Training
TCGA-EW-A1OY	-1.34815	High	29.8517	0	LumB	0	0	0	1	1	1		Training
TCGA-AN-A04C	-1.20765	High	1.77532	0	Her2	0	0	0					Training
TCGA-BH-A1FD	-1.23516	High	33.1722	1	LumB	1	0	0					Training
TCGA-A2-A25D	-1.89663	Low	18.1477	0	LumA	1	0	1		1	1		Training
TCGA-PL-A8LZ	-2.21257	Low	9.92866	0	Basal	0	0	1	1				Training
TCGA-A2-A4RY	-2.42499	Low	21.3039	0		0	0	1	1	1	1		Training
TCGA-AR-A1AN	-1.4126	High	95.9989	0	LumA	0	0	0	1	1	1		Training
TCGA-AO-A124	-1.79534	Low	115.264	0	Basal	0	0	0	1				Training
TCGA-AO-A0JM	-1.87072	Low	71.802	0	LumB	0	0	0	1	1	1	1	Training
TCGA-A8-A099	-1.95885	Low	9.99441	0	LumA	1	0			1	1		Training
TCGA-EW-A1P1	-2.42499	Low	39.7804	0		1	0	1	1		1		Training
TCGA-E2-A153	-2.13	Low	23.2436	0	LumA	0	0	0	1	1	1		Training
TCGA-B6-A0IA	-2.31237	Low	275.865	0	LumA	0	0	0					Training
TCGA-E2-A14U	-2.17127	Low	43.331	0		1	0	0		1			Training
TCGA-AR-A256	-0.755845	High	93.8291	1	Basal	0	0	0	1				Training
TCGA-BH-A0B9	-2.36493	Low	51.6816	0	Basal	0	0	0	1		1		Training
TCGA-V7-A7HQ	-2.0019	Low	66.8376	0	LumA	1	0	1		1	1		Training
TCGA-A2-A0T0	-0.88249	High	17.5231	0	Basal	0	0	0	1		1		Training
TCGA-E2-A15M	-2.06159	Low	11.0465	1	LumA	1	0	0		1	1		Training
TCGA-BH-A0DO	-2.81362	Low	54.0487	0	LumA	1	0	0					Training
TCGA-C8-A12U	-1.68131	High	12.6574	0	LumB	0	0	0					Training
TCGA-E9-A1NG	-2.2084	Low	25.8408	1	LumA	0	0	0		1			Training
TCGA-AR-A1AH	-1.06413	High	125.16	0	Basal	0	0	0					Training
TCGA-D8-A27W	-2.07414	Low	12.2629	0	LumB	0	0	1	1	1	1		Training
TCGA-B6-A0X1	-1.78398	Low	245.093	1	Basal	0	0	0					Training
TCGA-AC-A5EH	-1.84665	Low	16.7998	0	Her2	1	0	0			1		Training
TCGA-B6-A1KN	-1.73091	Low	139.166	0	LumB	0	0	1					Training
TCGA-A8-A08L	-1.54531	High	9.99441	1	Her2	1	0	1			1		Training
TCGA-E2-A56Z	-2.2084	Low	8.28484	0	LumB	1	0	0		1	1		Training
TCGA-MS-A51U	-2.31643	Low	22.3888	0		0	0	0	1		1		Training
TCGA-S3-AA0Z	-1.72346	Low	20.6792	0	Basal	0	0	0	1	1			Training
TCGA-EW-A1J1	-2.22507	Low	18.9039	0	LumA	0	0	0	1	1	1		Training
TCGA-A1-A0SI	-2.02592	Low	20.8765	0	LumB	0	0	0					Training
TCGA-3C-AALI	-1.8953	High	131.67	0	Her2	0	0	0			1		Testing
TCGA-3C-AALK	-2.42499	Low	47.605	0	LumA	0	0	0	1			1	Testing
TCGA-A1-A0SE	-2.81362	Low	43.4297	0	LumA	0	0	0					Testing
TCGA-A1-A0SN	-2.09708	High	39.3201	0	LumB	0	0	0	1		1	1	Testing
TCGA-A1-A0SQ	-1.64192	High	18.2135	0	LumA	0	0	0	1	1	1		Testing
TCGA-A2-A04P	-2.03702	High	18.0162	1	Basal	0	0	1	1	1	1		Testing
TCGA-A2-A04Q	-2.17329	Low	78.4101	0	Basal	0	0	0	1				Testing
TCGA-A2-A04T	-1.24188	High	73.8403	0	Basal	0	0	0	1		1		Testing
TCGA-A2-A0CK	-2.23551	Low	136.733	0	LumA	0	0	1	1	1	1		Testing
TCGA-A2-A0CM	-2.03725	High	24.7888	1	Basal	0	0	0	1	1			Testing
TCGA-A2-A0CR	-2.25361	Low	107.933	0	LumA	0	0	0	1	1			Testing
TCGA-A2-A0D0	-1.5971	High	67.3308	0	Basal	0	0	0	1				Testing
TCGA-A2-A0D1	-0.995211	High	34.553	0	Her2	1	0	0	1		1	1	Testing
TCGA-A2-A0D4	-1.79268	High	25.2162	0	LumB	0	0	0	1	1	1		Testing
TCGA-A2-A0EO	-2.7023	Low	80.2841	0	LumA	0	0	0		1	1		Testing
TCGA-A2-A0ES	-2.42499	Low	71.9992	0	LumA	0	0	0	1	1			Testing
TCGA-A2-A0EU	-1.95536	High	34.29	0	LumA	1	0	0			1		Testing
TCGA-A2-A0EY	-1.21039	High	63.287	0	LumB	0	0	0	1	1	1	1	Testing
TCGA-A2-A0ST	-2.42499	Low	99.188	0	Basal	0	0	0	1	1	1		Testing
TCGA-A2-A0SX	-2.38675	Low	50.4323	0	Basal	0	0	0	1				Testing
TCGA-A2-A0T4	-2.36493	Low	20.5148	0	LumA	0	0	0		1			Testing
TCGA-A2-A0T5	-2.75355	Low	17.4573	0	LumA	0	0	0					Testing
TCGA-A2-A0T6	-2.42499	Low	18.9039	0	LumA	0	0	0	1	1	1		Testing
TCGA-A2-A0YC	-2.81362	Low	32.5476	0	LumA	0	0	0		1	1		Testing
TCGA-A2-A0YM	-1.93632	High	31.7257	0	Basal	1	0	0			1		Testing
TCGA-A2-A1FV	-0.807317	High	23.4737	0	LumA	1	0	0	1	1	1		Testing
TCGA-A2-A1G0	-2.31643	Low	20.2518	0	LumA	0	0	0	1		1		Testing
TCGA-A2-A1G1	-1.85332	High	19.1998	0	Basal	1	0	0			1		Testing
TCGA-A2-A1G4	-1.38601	High	19.5614	0	LumB	1	0	1	1	1			Testing
TCGA-A2-A259	-1.87106	High	52.4707	0	LumA	1	0	0		1			Testing
TCGA-A2-A3KD	-2.42499	Low	39.6489	0	LumA	0	0	1	1	1	1		Testing
TCGA-A2-A3XS	-1.61876	High	33.9284	1		0	0	1	1	1			Testing
TCGA-A2-A3XY	-1.87106	High	35.9339	1		0	0	0	1		1		Testing
TCGA-A2-A3XZ	-2.25361	Low	50.3666	0	Her2	0	0	0	1			1	Testing
TCGA-A2-A4S1	-1.78659	High	26.9586	0	Basal	1	0	0			1		Testing
TCGA-A7-A0CD	-2.02592	High	38.301	0	LumA	1	0	0		1	1		Testing
TCGA-A7-A0CG	-2.75355	Low	34.29	0	LumA	1	0	0			1		Testing
TCGA-A7-A0DC	-1.95714	High	29.786	0		0	0	0	1	1	1		Testing
TCGA-A7-A13F	-1.08271	High	25.1504	0	LumB	0	0	1	1	1	1		Testing
TCGA-A7-A13H	-2.42499	Low	29.5558	0		0	0	0		1			Testing
TCGA-A7-A26J	-2.02196	High	20.6135	0	LumA	0	0	0		1			Testing
TCGA-A7-A3IY	-2.42499	Low	11.3423	0		1	0	0		1	1		Testing
TCGA-A7-A3J1	-1.95536	High	11.2766	0		0	0	0		1	1		Testing
TCGA-A7-A425	-2.7023	Low	14.6957	0	LumA	1	0	1	1	1	1		Testing
TCGA-A7-A4SA	-2.31643	Low	14.9259	0		0	0	0	1	1			Testing
TCGA-A7-A4SB	-0.883564	High	13.7423	0		0	0	1	1	1	1		Testing
TCGA-A7-A4SD	-2.42499	Low	14.4985	0	Basal	0	0	0	1				Testing
TCGA-A7-A4SE	-1.42541	High	21.1724	0	Basal	0	0	0	1				Testing
TCGA-A7-A4SF	-1.88466	High	17.9176	0		0	0	0	1	1	1	1	Testing
TCGA-A7-A56D	-1.38051	High	14.7286	0	LumA	1	0	0		1			Testing
TCGA-A7-A5ZX	-2.36493	Low	11.0465	0	LumA	0	0	1	1	1	1		Testing
TCGA-A7-A6VX	-1.65992	High	10.4218	0	LumB	1	0	0	1	1	1		Testing
TCGA-A8-A06O	-0.995211	High	13.019	0	LumB	0	0	0		1			Testing
TCGA-A8-A06U	-1.92061	High	29.0298	1	LumA	1	0	0					Testing
TCGA-A8-A06X	-1.04862	High	31.0024	1	LumB	1	0	0			1		Testing
TCGA-A8-A06Y	-2.56407	Low	26.0052	0	LumA	1	0	0		1	1		Testing
TCGA-A8-A075	-1.05186	High	17.03	0	LumB	0	0	0	1	1	1		Testing
TCGA-A8-A07C	-1.04835	High	33.9941	0		0	0	0	1		1		Testing
TCGA-A8-A07P	-2.59703	Low	10.9807	0	LumA	1	0	0	1	1	1		Testing
TCGA-A8-A07R	-2.17545	Low	8.97524	0		1	0	1			1		Testing
TCGA-A8-A07S	-1.55189	High	7.98895	0		1	0	0		1	1		Testing
TCGA-A8-A07U	-2.25361	Low	24.986	0	Basal	1	0	1	1		1		Testing
TCGA-A8-A07Z	-2.59703	Low	45.0735	0	LumA	1	0	0					Testing
TCGA-A8-A08B	-1.65992	High	38.0051	0	Her2	0	0	0	1	1	1	1	Testing
TCGA-A8-A08C	-2.13	High	28.9641	0		1	0	0	1	1	1		Testing
TCGA-A8-A08J	-1.35757	High	37.0516	1	Her2	0	0	1					Testing
TCGA-A8-A08P	-1.12881	High	31.0024	0	LumB	1	0	1	1	1	1	1	Testing
TCGA-A8-A08X	-1.87047	High	43.0023	0	Her2	0	0	1	1	1	1	1	Testing
TCGA-A8-A097	-2.31643	Low	11.9999	0	LumA	1	0	0	1	1	1		Testing
TCGA-A8-A09A	-1.62589	High	9.99441	0	LumA	0	0			1	1		Testing
TCGA-A8-A09I	-1.49183	High	45.0735	0	LumB	1	0	0		1			Testing
TCGA-A8-A09T	-2.56191	Low	19.0354	0	LumA	1	0			1	1		Testing
TCGA-A8-A09X	-2.03702	High	14.0053	1	Her2	0	0	1					Testing
TCGA-A8-A0A1	-2.42499	Low	11.9999	0	LumA	1	0	0		1			Testing
TCGA-A8-A0A6	-1.95536	High	21.0409	0	LumA	0	0	1	1	1	1		Testing
TCGA-A8-A0A9	-1.83195	High	27.0244	0	LumA	1	0	0		1	1		Testing
TCGA-A8-A0AD	-1.43363	High	38.0379	0	LumA	1	0	0		1			Testing
TCGA-AC-A23C	-2.02724	High	19.2327	0	LumA	0	0	0	1				Testing
TCGA-AC-A2BM	-1.27174	High	99.3523	0	LumB	0	0	0					Testing
TCGA-AC-A2FB	-2.36493	Low	40.5694	0	LumA	1	0	0	1	1		1	Testing
TCGA-AC-A2FE	-2.81362	Low	86.6621	1		0	0	1	1	1	1		Testing
TCGA-AC-A2FF	-2.42499	Low	90.7059	0	LumA	0	0	0	1	1	1		Testing
TCGA-AC-A2FO	-2.64498	Low	74.1362	0	LumA	1	0	0	1	1			Testing
TCGA-AC-A2QI	-2.42499	Low	19.3313	0		1	0	1	1		1		Testing
TCGA-AC-A3EH	-1.35823	High	6.47664	1		1	0	1					Testing
TCGA-AC-A3QQ	-1.8979	High	24.1312	0	LumA	0	0	0					Testing
TCGA-AC-A3TM	-2.25361	Low	25.0518	0		0	0	1	1	1	1		Testing
TCGA-AC-A3TN	-1.88045	High	14.9916	0		1	0	0		1	1		Testing
TCGA-AC-A3YI	-2.12276	High	23.2436	0		1	0	1	1		1		Testing
TCGA-AC-A5XS	-2.36493	Low	19.3313	0	LumA	1	0	0		1			Testing
TCGA-AC-A62Y	-1.95885	High	17.4245	0	LumA	1	0	0					Testing
TCGA-AC-A6IW	-2.11322	High	13.5779	0	Basal	1	0	0					Testing
TCGA-AC-A7VB	-1.72788	High	8.21909	0	LumB	0	0	0					Testing
TCGA-AC-A8OQ	-1.48854	High	1.1178	0	Basal	1	0	0					Testing
TCGA-AC-A8OR	-1.76849	High	1.31505	0	LumA	1	0	0					Testing
TCGA-AN-A0FS	-2.36493	Low	6.90403	0	LumA	0	0	0					Testing
TCGA-AN-A0XO	-1.5486	High	12.3286	0	LumA	0	0	1					Testing
TCGA-AO-A03N	-1.99081	High	66.7719	0	LumB	0	0	0	1	1			Testing
TCGA-AO-A03O	-1.30019	High	81.632	1	LumB	1	0	0	1	1			Testing
TCGA-AO-A03T	-1.92374	High	69.8294	0		0	0	0	1	1			Testing
TCGA-AO-A0J5	-1.79729	High	26.0381	1	LumA	0	0	1	1	1	1		Testing
TCGA-AO-A0J9	-2.36493	Low	53.0296	0	LumA	0	0	1	1	1	1		Testing
TCGA-AO-A0JC	-2.42499	Low	50.8597	0	LumA	0	0	0	1	1	1		Testing
TCGA-AO-A0JF	-2.42499	Low	65.0952	0	LumA	1	0	0	1	1	1		Testing
TCGA-AO-A0JG	-2.24252	Low	26.2353	0	LumA	0	0	1	1	1	1		Testing
TCGA-AO-A0JI	-1.68131	High	50.2351	0	LumA	0	0	0	1	1			Testing
TCGA-AO-A0JL	-1.37903	High	55.3309	0		0	0	1	1		1	1	Testing
TCGA-AO-A12E	-2.42499	Low	70.4211	0	LumA	0	0	0	1	1	1		Testing
TCGA-AO-A12F	-1.57067	High	60.5582	0	Basal	0	0	0	1		1		Testing
TCGA-AO-A12G	-1.92374	High	53.8843	0	LumA	1	0	0		1			Testing
TCGA-AO-A1KQ	-1.5498	High	61.8733	0		1	1	1		1			Testing
TCGA-AQ-A0Y5	-1.4621	High	5.65473	1	LumA	1	0	1	1			1	Testing
TCGA-AQ-A54N	-1.84336	High	2.56436	0		0	0	0					Testing
TCGA-AR-A0TP	-1.51942	High	140.546	0	Basal	0	0	0	1		1		Testing
TCGA-AR-A0U3	-2.60535	Low	134.136	0	LumA	0	0	0	1	1	1		Testing
TCGA-AR-A0U4	-1.59317	High	107.21	0	Basal	0	0	0	1				Testing
TCGA-AR-A1AL	-2.12276	High	97.6756	0	LumA	0	0	1		1	1		Testing
TCGA-AR-A1AO	-2.42499	Low	86.0703	0		0	0	0	1	1	1		Testing
TCGA-AR-A1AR	-1.33823	High	17.2272	1	Basal	0	0	1					Testing
TCGA-AR-A24K	-1.3826	High	50.8926	0	LumB	0	0	0			1		Testing
TCGA-AR-A24N	-1.59509	High	99.7797	0	LumB	0	0	0					Testing
TCGA-AR-A24O	-2.31643	Low	118.585	0	LumA	0	0	1	1	1	1		Testing
TCGA-AR-A24Q	-1.10104	High	104.284	0	Basal	0	0	0	1	1	1	1	Testing
TCGA-AR-A24T	-1.9475	High	105.27	0	LumA	0	0	1	1	1	1		Testing
TCGA-AR-A24U	-2.03903	High	102.837	0	Her2	0	0	0	1		1	1	Testing
TCGA-AR-A24X	-2.46552	Low	98.7606	0	LumA	0	0	0		1			Testing
TCGA-AR-A251	-0.717826	High	99.6153	0	Basal	0	0	1	1	1	1		Testing
TCGA-AR-A2LK	-1.07073	High	54.2131	1	LumB	0	0	1		1	1		Testing
TCGA-AR-A2LM	-2.23133	Low	63.6157	0	LumA	0	0	0	1	1			Testing
TCGA-AR-A2LN	-1.8468	High	38.1694	0	LumA	1	0	0		1			Testing
TCGA-AR-A5QP	-2.36493	Low	38.9585	0	LumA	0	0	0		1	1		Testing
TCGA-AR-A5QQ	-1.8979	High	10.5862	1	Basal	1	0	1	1				Testing
TCGA-B6-A0I5	-2.56191	Low	281.29	0	LumA	0	0	0					Testing
TCGA-B6-A0IB	-1.45671	High	129.566	1	LumB	0	0	1					Testing
TCGA-B6-A0IE	-1.81242	High	65.5226	1	LumA	0	0	1					Testing
TCGA-B6-A0IJ	-1.78659	High	233.619	0	Basal	0	0	0					Testing
TCGA-B6-A0IK	-1.37547	High	18.7724	1	Her2	0	0	1					Testing
TCGA-B6-A0RN	-2.01892	High	263.274	0	LumA	0	0	0					Testing
TCGA-B6-A0RQ	-2.17127	High	140.283	1		1	0	0					Testing
TCGA-B6-A0WW	-1.8855	High	18.345	1	LumB	0	0						Testing
TCGA-B6-A0X0	-2.75355	Low	129.697	1	LumA	0	0	0					Testing
TCGA-B6-A0X4	-2.1242	High	28.2737	1	LumA	0	0	0					Testing
TCGA-B6-A0X5	-1.55255	High	68.9417	1	LumB	0	0	0					Testing
TCGA-B6-A1KC	-1.24202	High	43.594	0	LumB	1	0	0					Testing
TCGA-B6-A3ZX	-1.91174	High	37.8736	1		0	0	1	1		1		Testing
TCGA-B6-A400	-2.05995	High	7.06842	0		0	0	1					Testing
TCGA-B6-A40C	-1.49183	High	71.1444	0	LumA	0	0	0	1	1	1		Testing
TCGA-BH-A0AU	-1.60451	High	62.9253	0	LumB	0	0	0			1		Testing
TCGA-BH-A0AW	-2.11322	High	20.4491	0	Her2	0	0	0	1	1	1	1	Testing
TCGA-BH-A0B5	-2.2084	Low	70.2239	0	LumA	0	0	1	1		1		Testing
TCGA-BH-A0BC	-2.42499	Low	32.0216	0	LumA	0	0	1	1	1	1		Testing
TCGA-BH-A0BL	-2.31643	Low	74.8923	0	Basal	0	0	0	1				Testing
TCGA-BH-A0BM	-2.36493	Low	61.676	0	LumA	0	0	0	1				Testing
TCGA-BH-A0BS	-2.34748	Low	85.873	0	LumA	0	0	1	1		1		Testing
TCGA-BH-A0BW	-1.57525	High	77.9498	0	Basal	1	0	0	1		1		Testing
TCGA-BH-A0C0	-1.64508	High	41.753	0	LumB	0	0	0	1	1	1		Testing
TCGA-BH-A0DL	-2.14421	High	78.2786	0	Basal	0	0	0	1		1		Testing
TCGA-BH-A0DT	-2.81362	Low	79.0019	0	LumA	0	0	0	1				Testing
TCGA-BH-A0E1	-2.23551	Low	15.682	0	LumA	0	0	0	1	1			Testing
TCGA-BH-A0E2	-1.82646	High	14.3012	0	LumA	0	0	1	1	1			Testing
TCGA-BH-A0E6	-1.73008	High	9.63277	0	Basal	1	0	0	1		1		Testing
TCGA-BH-A0EE	-1.84538	High	31.0024	0	Her2	1	0	0	1			1	Testing
TCGA-BH-A0EI	-1.79729	High	63.3199	0	LumA	0	0	0			1		Testing
TCGA-BH-A0H0	-1.79729	High	15.156	0	LumB	1	0	0		1	1		Testing
TCGA-BH-A0H5	-2.42499	Low	53.2597	0	LumA	0	0	0	1				Testing
TCGA-BH-A0H7	-2.34532	Low	23.0792	0	LumA	1	0	1	1	1	1		Testing
TCGA-BH-A0HO	-2.40755	Low	2.4986	0	LumA	0	0	0	1	1	1		Testing
TCGA-BH-A0HP	-2.1242	High	13.6108	0	LumA	1	0	1	1	1	1		Testing
TCGA-BH-A0RX	-1.87249	High	5.58898	0	Basal	0	0	0	1				Testing
TCGA-BH-A0W3	-1.49183	High	23.934	0	LumB	0	0	0			1		Testing
TCGA-BH-A0W4	-2.42499	Low	24.9532	0	LumA	0	0	0					Testing
TCGA-BH-A0W5	-2.20511	Low	42.3447	0	LumA	1	0	0		1	1		Testing
TCGA-BH-A18F	-2.11322	High	32.9092	0	LumA	0	0	0	1		1		Testing
TCGA-BH-A18H	-1.66037	High	21.4354	0	LumA	0	0	0	1		1		Testing
TCGA-BH-A18M	-2.31643	Low	72.5581	1	LumA	0	0	1					Testing
TCGA-BH-A18R	-2.10541	High	37.5448	1	Her2	0	0	0					Testing
TCGA-BH-A18U	-1.85028	High	51.3857	1	LumB	1	0	1					Testing
TCGA-BH-A18V	-0.476306	High	51.1556	1	Basal	0	0	0					Testing
TCGA-BH-A1F8	-0.691626	High	25.0847	1	LumB	1	0	1					Testing
TCGA-BH-A1FB	-2.16822	High	120.623	1		0	0	0					Testing
TCGA-BH-A1FM	-1.5444	High	45.6324	1	LumB	0	0	1					Testing
TCGA-BH-A1FN	-1.42802	High	72.065	1	LumB	0	0	0					Testing
TCGA-BH-A1FU	-1.71165	High	55.4953	1		0	0	0					Testing
TCGA-BH-A201	-2.12276	High	28.1422	0	LumA	0	0	0			1		Testing
TCGA-BH-A202	-1.76303	High	26.1367	0	LumB	0	0	0	1		1		Testing
TCGA-BH-A203	-0.968115	High	38.5968	1	Her2	1	0	0					Testing
TCGA-BH-A28Q	-2.09983	High	36.7886	0	LumA	0	0	0					Testing
TCGA-BH-A42V	-2.36493	Low	20.8765	0	LumA	0	0	0			1		Testing
TCGA-BH-A6R9	-2.42499	Low	5.26022	0		0	0	0					Testing
TCGA-BH-A8G0	-2.42499	Low	21.7641	0	LumA	0	0	0	1				Testing
TCGA-C8-A12M	-1.3532	High	11.7697	0	LumB	1	0	0					Testing
TCGA-C8-A12Q	-1.21894	High	12.6574	1	Her2	1	0	1					Testing
TCGA-C8-A12X	-1.08226	High	12.6574	0	LumA	0	0	0					Testing
TCGA-C8-A12Y	-2.56407	Low	48.5255	0	LumA	0	0	0					Testing
TCGA-C8-A1HG	-1.87369	High	11.3423	0	LumB	0	0	0					Testing
TCGA-C8-A1HI	-2.03425	High	11.2766	0	LumA	0	0	1					Testing
TCGA-C8-A1HM	-1.94347	High	12.3286	0	LumB	1	0	0	1				Testing
TCGA-C8-A1HN	-1.0222	High	12.9533	0	LumB	0	0	0					Testing
TCGA-C8-A26W	-2.42499	Low	12.5259	0	LumB	0	0	0	1				Testing
TCGA-C8-A26X	-1.78531	High	12.3615	0	Her2	0	0	0	1				Testing
TCGA-C8-A26Y	-1.98312	High	12.9533	0	Her2	1	0	0					Testing
TCGA-C8-A26Z	-1.63588	High	15.4519	0	LumA	0	0	0		1			Testing
TCGA-C8-A274	-2.20067	Low	16.7012	0	LumB	0	0	0		1			Testing
TCGA-C8-A27A	-1.24206	High	24.5586	0	LumB	0	0	0	1				Testing
TCGA-C8-A8HQ	-2.2084	Low	12.493	0	LumB	0	0	0					Testing
TCGA-D8-A13Y	-1.58246	High	56.8103	0	LumB	0	0	0	1				Testing
TCGA-D8-A13Z	-2.36493	Low	20.8765	0	Her2	0	0		1	1	1		Testing
TCGA-D8-A147	-1.56436	High	19.1998	0	Basal	0	0		1		1		Testing
TCGA-D8-A1J9	-1.7982	High	17.4902	0	LumB	0	0	0					Testing
TCGA-D8-A1JI	-1.8244	High	18.9697	0	LumB	0	0	0	1	1	1		Testing
TCGA-D8-A1JL	-1.06308	High	20.0875	0	Basal	1	0	0					Testing
TCGA-D8-A1JM	-0.902574	High	19.397	0	Basal	0	0	0	1		1		Testing
TCGA-D8-A1JS	-2.23616	Low	12.1971	0	LumA	1	0	0		1			Testing
TCGA-D8-A1JU	-2.25636	Low	14.6957	0	LumA	0	0	0		1			Testing
TCGA-D8-A1X6	-1.84538	High	17.7861	0	LumB	1	0	1		1			Testing
TCGA-D8-A1X7	-1.8135	High	16.7341	0	LumB	0	0	0	1				Testing
TCGA-D8-A1XA	-1.65038	High	27.5833	0	LumA	0	0	0			1		Testing
TCGA-D8-A1XB	-2.12276	High	18.1477	0	LumA	0	0	0			1		Testing
TCGA-D8-A1XC	-1.08226	High	12.3944	1	LumA	1	0	1					Testing
TCGA-D8-A1XD	-1.02804	High	17.1615	0		0	0	1			1		Testing
TCGA-D8-A1XF	-2.31731	Low	15.2218	0	LumB	0	0	0	1				Testing
TCGA-D8-A1XG	-1.81525	High	14.7286	0	LumA	1	0	1					Testing
TCGA-D8-A1XK	-1.08947	High	14.4985	0	Basal	0	0	0	1		1		Testing
TCGA-D8-A1XL	-1.57289	High	19.9231	0	LumB	0	0	0	1	1	1		Testing
TCGA-D8-A1XQ	-2.1525	High	16.4053	0	Basal	1	0	0					Testing
TCGA-D8-A1XS	-2.04224	High	16.3067	0		0	1	1	1		1		Testing
TCGA-D8-A1XU	-1.84754	High	12.9862	0	LumA	0	0	0					Testing
TCGA-D8-A1XZ	-1.94208	High	15.3204	0	LumB	1	0	1		1	1		Testing
TCGA-D8-A1Y0	-1.84261	High	15.5176	0	LumA	1	0	1	1	1	1		Testing
TCGA-D8-A27I	-1.65313	High	14.4327	0	LumA	0	0	1	1		1		Testing
TCGA-D8-A27N	-1.42179	High	17.0628	0	LumB	0	0	1	1			1	Testing
TCGA-D8-A27P	-2.01388	High	1.61094	0	LumA	0	0	0					Testing
TCGA-D8-A73X	-2.81362	Low	25.2162	0	LumA	0	0	0		1	1		Testing
TCGA-E2-A108	-1.95536	High	27.5175	0		0	0	1	1	1	1		Testing
TCGA-E2-A10A	-2.15033	High	40.405	0	LumA	0	0	0		1	1		Testing
TCGA-E2-A10E	-2.4555	Low	28.438	0		0	0	0	1	1	1		Testing
TCGA-E2-A10F	-2.81362	Low	28.8654	0	LumA	0	0	0	1	1	1		Testing
TCGA-E2-A14P	-1.16305	High	40.9639	0	Her2	1	0	1	1		1	1	Testing
TCGA-E2-A14R	-2.06413	High	38.5968	0	Basal	0	0	0	1		1		Testing
TCGA-E2-A14V	-2.42499	Low	34.2572	0	Her2	0	0	0	1	1	1		Testing
TCGA-E2-A154	-1.79232	High	19.4299	0	LumA	1	0	0		1	1		Testing
TCGA-E2-A15D	-1.74138	High	17.293	0	LumA	0	0	0		1	1		Testing
TCGA-E2-A15E	-2.42499	Low	20.7121	0	LumA	0	0	0	1	1	1	1	Testing
TCGA-E2-A15F	-1.66036	High	21.6326	0	LumA	0	0	0		1	1		Testing
TCGA-E2-A15H	-1.80626	High	12.9204	0	LumA	0	0	0	1			1	Testing
TCGA-E2-A15O	-2.17329	Low	50.794	0	LumA	1	0	0		1			Testing
TCGA-E2-A15P	-2.36493	Low	19.5614	0	LumA	0	0	0		1	1		Testing
TCGA-E2-A15R	-1.44333	High	56.9418	0	LumA	0	0	0	1	1	1		Testing
TCGA-E2-A1B1	-2.42499	Low	87.221	0	LumA	0	0	0	1	1	1	1	Testing
TCGA-E2-A1BC	-2.14833	High	16.4711	0	LumA	0	0	0		1			Testing
TCGA-E2-A1LL	-1.67202	High	43.0351	0	Basal	1	0	1	1		1		Testing
TCGA-E2-A2P6	-2.04319	High	34.553	0	LumA	1	0	0		1			Testing
TCGA-E2-A573	-2.17545	Low	34.9147	0	Basal	0	0	0	1		1		Testing
TCGA-E9-A1N6	-1.16175	High	22.2902	1		0	0	0	1	1	1		Testing
TCGA-E9-A1N9	-0.848455	High	36.1969	0	Basal	0	0	0	1	1			Testing
TCGA-E9-A1NA	-2.38675	Low	36.5585	0	LumB	0	0	0	1	1	1		Testing
TCGA-E9-A1NC	-1.3454	High	39.5503	0	Basal	0	0	0	1	1			Testing
TCGA-E9-A1ND	-2.17545	Low	41.6215	0	Basal	1	0	0		1			Testing
TCGA-E9-A1R0	-2.42499	Low	28.2737	0	LumA	0	0	0	1				Testing
TCGA-E9-A1R5	-1.76215	High	3.02462	0	LumA	0	0	0		1	1		Testing
TCGA-E9-A1R6	-1.73877	High	11.1451	0	LumA	0	0	0		1	1		Testing
TCGA-E9-A1RE	-1.16189	High	46.6515	0	LumB	1	0	1	1	1	1		Testing
TCGA-E9-A1RG	-1.65717	High	21.271	0	LumB	0	0	1	1	1	1		Testing
TCGA-E9-A1RH	-2.25361	Low	46.5858	0	Her2	0	0	0	1		1		Testing
TCGA-E9-A243	-2.3154	Low	20.1203	0	Basal	0	0	0	1		1		Testing
TCGA-E9-A248	-2.04178	High	1.9397	0	Her2	0	0	0	1				Testing
TCGA-E9-A2JS	-2.34198	Low	29.7202	1	LumB	1	0	0	1	1	1		Testing
TCGA-E9-A2JT	-2.42499	Low	9.46839	0	LumA	0	0	0		1	1		Testing
TCGA-E9-A3QA	-2.03977	High	30.1805	0	Basal	0	0	0					Testing
TCGA-EW-A1IY	-1.84489	High	8.4821	0	LumB	0	0	0	1				Testing
TCGA-EW-A1IZ	-2.23551	Low	18.2135	0	LumA	0	0	1	1	1	1		Testing
TCGA-EW-A1OW	-1.82526	High	22.8162	0		0	0	0	1		1		Testing
TCGA-EW-A1P3	-2.81362	Low	52.9638	0	LumA	0	0	0	1	1			Testing
TCGA-EW-A1P5	-2.18546	Low	23.1121	0	LumA	1	0	0		1	1		Testing
TCGA-EW-A1P7	-1.95536	High	30.0819	0		0	0	0	1				Testing
TCGA-EW-A1PA	-2.0602	High	18.9039	0	LumA	0	0	0	1	1	1		Testing
TCGA-EW-A1PB	-1.45671	High	19.9888	0	Basal	1	0	1					Testing
TCGA-EW-A1PG	-1.97456	High	34.553	0		0	0	0	1	1			Testing
TCGA-EW-A1PH	-1.96087	High	19.9559	0	Basal	0	0	0	1		1		Testing
TCGA-EW-A2FR	-2.25361	Low	55.0021	0	Her2	0	0	1	1				Testing
TCGA-EW-A3E8	-2.36493	Low	34.027	0		0	0	0		1	1		Testing
TCGA-EW-A6SA	-1.11366	High	16.7669	0		0	1	0					Testing
TCGA-GI-A2C8	-1.18902	High	7.39718	0	LumA	0	0	1					Testing
TCGA-GM-A2DF	-1.10365	High	70.8485	0	Basal	0	0	0	1		1		Testing
TCGA-GM-A2DI	-2.31643	Low	85.1498	0	LumA	0	0	0	1				Testing
TCGA-GM-A2DM	-2.81362	Low	106.059	0	LumA	0	0	0	1	1	1		Testing
TCGA-GM-A2DN	-2.42499	Low	101.621	0	LumA	0	0	0	1	1			Testing
TCGA-GM-A4E0	-2.62414	Low	72.0321	0	LumA	1	0	1	1	1	1		Testing
TCGA-HN-A2NL	-2.17127	High	2.59723	0	Basal	0	0	0	1				Testing
TCGA-LD-A66U	-2.31368	Low	21.2381	0	LumA	0	0	0	1	1	1		Testing
TCGA-LD-A9QF	-2.42499	Low	10.6191	0		1	0	0	1			1	Testing
TCGA-LL-A441	-2.42499	Low	32.7448	0		0	0	0	1		1		Testing
TCGA-LL-A50Y	-2.56407	Low	25.0518	0	LumA	1	0	0		1			Testing
TCGA-LL-A5YN	-1.8979	High	14.6957	0	LumA	0	0	0	1	1	1	1	Testing
TCGA-LL-A6FP	-1.38051	High	22.2573	0	LumA	1	0	0		1			Testing
TCGA-LL-A73Z	-2.0019	High	7.46293	1		0	0	1	1	1	1		Testing
TCGA-LL-A740	-1.67202	High	14.4985	0	LumA	0	0	0	1				Testing
TCGA-LL-A7SZ	-1.87249	High	19.5286	0	LumA	0	0	0	1	1	1		Testing
TCGA-OL-A5D6	-1.17921	High	36.2955	1		1	0	0					Testing
TCGA-OL-A5D8	-2.59703	Low	31.9887	0	LumA	0	0	0					Testing
TCGA-OL-A5DA	-2.23551	Low	58.6185	0	LumA	0	0	0					Testing
TCGA-OL-A5RY	-2.36493	Low	24.723	0		0	0	0					Testing
TCGA-OL-A66J	-2.40251	Low	65.6212	0	LumA	1	0	0					Testing
TCGA-OL-A66L	-2.25361	Low	42.7721	0	LumA	1	0	0			1		Testing
TCGA-OL-A6VR	-2.11322	High	40.1091	0	LumA	0	0	0					Testing
TCGA-S3-A6ZG	-2.81362	Low	18.4765	0	LumA	1	0	0	1	1	1		Testing
TCGA-S3-A6ZH	-1.74834	High	21.0737	0	LumA	0	0	1	1	1	1		Testing
TCGA-S3-AA11	-2.36493	Low	13.8409	0	LumA	1	0	0		1	1		Testing
TCGA-S3-AA12	-2.59703	Low	18.871	0	LumA	1	0	1		1			Testing
TCGA-UL-AAZ6	-1.76364	High	17.03	0	LumA	1	0	0	1			1	Testing
TCGA-Z7-A8R6	-2.31368	Low	107.045	0	LumB	0	0	0	1				Testing

## Sheet: Table S3
Table S3. Clinicopathological features between the testing and training sets
Characteristic	Testing set	Training set	P value
Molecular subtype
TNBC	46 (14.8)	114 (15.7)	0.895
HER2+	22 (7.1)	50 (6.9)
Luminal A	144 (46.3)	338 (46.6)
Luminal B	54 (17.4)	134 (18.5)
NA	45 (14.5)	89 (12.3)
Age (years)
<65	218 (70.1)	502 (69.2)	0.784
≥65	93 (29.9)	223 (30.8)
Sex
Female	308 (99.0)	716 (98.8)	0.703
Male	3 (1.0)	9 (1.2)
Stage
Ⅰ/Ⅱ	232 (74.6)	531 (73.2)	0.872
Ⅲ/Ⅳ	74 (23.8)	180 (24.8)
NA	5 (1.6)	14 (1.9)
Adjuvant chemotherapy
Yes	167 (53.7)	342 (47.2)	0.797
No/NA	144 (46.3)	383 (52.8)
Adjuvant endocrine therapy
Yes	147 (47.3)	345 (47.6)	0.925
No/NA	164 (52.7)	380 (52.4)
Adjuvant radiotherapy
Yes	156 (50.2)	343 (47.4)	0.4
No/NA	155 (49.8)	382 (52.7)
Trastuzumab
Yes	24 (7.7)	47 (6.5)	0.471
No/NA	287 (92.3)	678 (93.5)

## Sheet: Table S4
Table S4. GSE72245 cohort
ID	FAMOUS score	Risk	OS	Death	Age	Grade	Subtype	Nodal
GSM1858429	-1.76915	Low	99.36	0	1	1	HER2	1
GSM1858430	-2.01866	Low	103.68	0	0	1	HER2	1
GSM1858431	-2.48294	Low	100.8	0	0	1	LumB	1
GSM1858432	-0.957023	High	78.36	0	1	1	LumB	0
GSM1858433	-1.9046	Low	86.52	0	0	1	HER2	0
GSM1858434	-1.60755	Low	98.28	0	1	1	Basal	0
GSM1858435	-1.65891	Low	105.48	0	0	0	LumA	0
GSM1858436	-1.3896	Low	108.24	0	0	1	HER2	1
GSM1858437	-0.658448	High	30.24	1	0	1	HER2	1
GSM1858438	-2.29346	Low	99.84	0	0	1	Basal	0
GSM1858439	-1.983	Low	105.84	0	0	1	LumB	1
GSM1858440	-2.29136	Low	108.36	0	0	1	LumB	0
GSM1858441	-1.65891	Low	41.16	1	1	0	Basal	0
GSM1858442	-1.58905	Low	107.76	0	0	1	LumB	0
GSM1858443	-2.05691	Low	91.32	0	0	1	LumB	1
GSM1858444	-0.641237	High	106.8	1	0	1	LumB	1
GSM1858445	-2.12998	Low	113.4	0	0	1	Basal	0
GSM1858446	-1.6832	Low	111.84	0	0	1	LumB	1
GSM1858447	-1.88189	Low	72.84	0	1	0	LumA	1
GSM1858448	-1.42837	Low	111.6	0	0	1	LumB	1
GSM1858449	-1.44826	Low	116.16	0	1	0	LumA	1
GSM1858450	-1.43781	Low	48.84	1	1	1	Basal	0
GSM1858451	-1.94476	Low	106.08	0	0	1	LumB	0
GSM1858452	-1.42508	Low	96.36	0	0	1	LumB	0
GSM1858453	-0.939627	High	91.56	0	0	0	LumA	0
GSM1858454	-1.82918	Low	22.2	0	0	1	HER2	1
GSM1858455	-0.421385	High	59.88	1	0	1	Basal	0
GSM1858456	-1.44826	Low	96.12	0	0	0	LumA	1
GSM1858457	-1.14842	Low	68.64	0	0	1	LumB	1
GSM1858458	-0.58535	High	89.28	0	0	1	LumB	0
GSM1858459	-0.904194	High	53.76	0	0	1	LumB	0
GSM1858460	-1.87817	Low	91.68	0	0	1	LumB	1
GSM1858461	-2.01866	Low	88.44	0	0	1	Basal	0
GSM1858462	-1.92227	Low	93.72	0	0	1	Basal	1
GSM1858463	-0.466882	High	18	1	0	1	LumB	1
GSM1858464	0.000664411	High	94.08	0	0	1	Basal	0
GSM1858465	0.000664411	High	45.24	1	1	1	LumB	1
GSM1858466	-0.718516	High	63.36	1	1	1	HER2	1
GSM1858467	-0.981238	Low	100.68	0	0	1	LumB	0
GSM1858468	-1.94888	Low	72.84	0	0	1	Basal	1
GSM1858469	-1.1099	Low	91.56	0	0	1	HER2	1
GSM1858470	-0.468601	High	18.24	1	1	1	LumB	1
GSM1858471	-2.19578	Low	81.84	0	1	0	LumA	0
GSM1858472	-1.76685	Low	85.92	0	0	1	Basal	0
GSM1858473	-1.19172	Low	87.84	0	0	1	LumB	0
GSM1858474	-1.48954	Low	85.32	0	0	0	LumA	0
GSM1858475	-1.91505	Low	86.76	0	0	1	LumB	1
GSM1858476	-1.10761	Low	80.52	0	0	1	LumB	0
GSM1858477	-0.771861	High	76.32	0	1	1	HER2	0
GSM1858478	-1.31005	Low	78.6	0	1	1	Basal	0
GSM1858479	-1.85937	Low	81.36	0	0	0	LumA	0
GSM1858480	-1.15611	Low	59.76	1	0	1	HER2	0
GSM1858481	-0.609544	High	74.4	0	0	1	Basal	1
GSM1858482	-0.277618	High	74.52	0	0	1	Basal	0
GSM1858483	-0.951731	High	66.72	1	1	1	Basal	0
GSM1858484	-0.975287	Low	78.96	0	0	1	LumB	0
GSM1858485	-1.87772	Low	81.96	0	0	0	LumA	1
GSM1858486	-0.966628	Low	84.96	0	0	1	LumB	0
GSM1858487	-0.389082	High	77.4	1	0	1	HER2	0
GSM1858488	-0.748681	High	71.88	0	0	0	LumA	0
GSM1858489	-0.936878	High	73.08	0	0	0	HER2	0
GSM1858490	-1.10849	Low	74.64	0	0	1	Basal	0
GSM1858491	-1.18874	Low	23.64	1	0	1	HER2	1
GSM1858492	-0.862583	High	168.96	0	0	0	Basal	1
GSM1858493	-1.92227	Low	74.04	0	1	1	HER2	0
GSM1858494	-0.365466	High	35.64	1	1	1	LumB	1
GSM1858495	-1.40519	Low	153.6	0	0	1	LumB	0
GSM1858496	-0.981238	Low	71.4	0	0	0	LumA	0
GSM1858497	-1.64978	Low	54.96	1	0	1	LumB	1
GSM1858498	-1.32018	Low	68.88	0	1	1	Basal	1
GSM1858499	-1.64579	Low	54.24	0	1	1	Basal	1
GSM1858500	-1.12035	Low	73.44	0	0	1	HER2	1
GSM1858501	-0.474033	High	70.08	0	0	0	LumA	0
GSM1858502	-0.872957	High	18.96	1	0	1	HER2	1
GSM1858503	-1.3198	Low	65.16	0	0	1	HER2	1
GSM1858504	-0.919641	High	63.96	1	0	1	Basal	0
GSM1858505	-0.991879	Low	59.4	0	0	1	HER2	0
GSM1858506	-1.52643	Low	72.72	0	0	0	HER2	0
GSM1858507	-1.27577	Low	84.96	0	0	0	Basal	0
GSM1858508	-1.08331	Low	167.52	0	0	0	HER2	1
GSM1858509	-0.905444	High	160.68	0	0	1	HER2	0
GSM1858510	-0.227059	High	18.96	1	0	1	Basal	0
GSM1858511	-1.97003	Low	95.16	0	0	1	LumB	1
GSM1858512	-1.7484	Low	153.96	0	0	0	LumA	1
GSM1858513	-0.962214	High	89.04	1	0	1	Basal	0
GSM1858514	-0.515024	High	159.96	0	0	0	LumA	1
GSM1858515	-0.638829	High	70.68	1	1	0	HER2	1
GSM1858516	-1.35946	Low	50.28	1	1	1	LumB	0
GSM1858517	-0.88914	High	135.84	1	0	1	HER2	1
GSM1858518	-0.404137	High	23.04	1	0	1	Basal	1
GSM1858519	-1.16878	Low	76.56	0	0	0	LumA	0
GSM1858520	-1.90257	Low	71.52	0	0	0	LumA	0
GSM1858521	-1.41071	Low	161.4	0	0	0	LumA	0
GSM1858522	-1.61481	Low	94.8	0	1	0	LumA	0
GSM1858523	-1.5141	Low	161.04	0	0	1	HER2	1
GSM1858524	-1.81396	Low	159.24	0	0	0	Basal	1
GSM1858525	-1.09365	Low	95.76	0	1	0	LumA	0
GSM1858526	-1.68824	Low	104.88	0	0	1	Basal	1
GSM1858527	-0.982049	Low	64.32	0	0	0	LumA	0
GSM1858528	-1.3882	Low	148.92	0	0	1	LumB	0
GSM1858529	-0.500422	High	10.44	1	0	1	HER2	1
GSM1858530	-0.935992	High	95.04	1	1	0	LumA	1
GSM1858531	-1.49372	Low	62.28	0	0	0	LumB	1
GSM1858532	-0.912614	High	129.84	0	0	1	HER2	0
GSM1858533	-1.59711	Low	14.52	0	0	1	HER2	1
GSM1858534	-0.426639	High	58.68	1	0	1	Basal	0
GSM1858535	-1.38225	Low	117.36	0	0	1	Basal	0
GSM1858536	-0.873768	High	39.12	1	0	1	Basal	1
GSM1858537	-0.953605	High	33.24	1	1	1	HER2	1
GSM1858538	-0.283121	High	56.28	1	0	1	Basal	0
GSM1858539	-1.60019	Low	119.88	0	0	0	LumA	1
GSM1858540	-0.686245	High	66.96	0	0	1	HER2	1
GSM1858541	-0.173762	High	42.6	1	1	1	HER2	0
GSM1858542	-1.65	Low	62.16	1	1	0	LumA	0
GSM1858543	-0.902356	High	74.28	0	0	1	Basal	0
GSM1858544	-1.30721	Low	73.32	0	1	0	LumA	0
GSM1858545	-1.15588	Low	73.2	0	1	0	LumA	1
GSM1858546	-1.6832	Low	137.28	0	0	1	LumB	0

## Sheet: Table S5
Table S5. The regression coefficients and details of the genes in FAMOUS
Gene	Index.min	geneName	entrezgene	gLink	The PMIDs of breast-cancer–related articles.
ACAA1	-0.038242	acetyl-CoA acyltransferase 1	30	https://www.ncbi.nlm.nih.gov/gene/?term=30	37129951; 40104714
ACADVL	-0.182476	acyl-CoA dehydrogenase very long chain	37	https://www.ncbi.nlm.nih.gov/gene/?term=37	40072654
ACSM3	-0.467025	acyl-CoA synthetase medium chain family member 3	6296	https://www.ncbi.nlm.nih.gov/gene/?term=6296	NA
ALDH3A1	-0.216593	aldehyde dehydrogenase 3 family member A1	218	https://www.ncbi.nlm.nih.gov/gene/?term=218	29507678; 40869430; 40283974; 30642388; 29735553;
APEX1	-0.469631	apurinic/apyrimidinic endodeoxyribonuclease 1	328	https://www.ncbi.nlm.nih.gov/gene/?term=328	29720094; 33809336; 39027127; 27754415; 38969945;
DECR1	0.251705	2,4-dienoyl-CoA reductase 1	1666	https://www.ncbi.nlm.nih.gov/gene/?term=1666	39427521; 40467779; 40613293
ECH1	-0.148204	enoyl-CoA hydratase 1	1891	https://www.ncbi.nlm.nih.gov/gene/?term=1891	NA
ERP29	-0.108568	endoplasmic reticulum protein 29	10961	https://www.ncbi.nlm.nih.gov/gene/?term=10961	26420420; 31602229; 28874138
GLUL	-0.388626	glutamate-ammonia ligase	2752	https://www.ncbi.nlm.nih.gov/gene/?term=2752	27791265; 30609375; 37780942; 39690134; 36619229; 26455325; 40281780;
HPGD	-0.189481	15-hydroxyprostaglandin dehydrogenase	3248	https://www.ncbi.nlm.nih.gov/gene/?term=3248	36077333; 40076539; 28206964; 35617355; 33210098; 35454947; 34413672
HSPH1	0.0229422	heat shock protein family H (Hsp110) member 1	10808	https://www.ncbi.nlm.nih.gov/gene/?term=10808	33335811; 39550832; 40085377; 37091228; 37338518; 34010456; 33960390
PSME1	-0.193662	proteasome activator subunit 1	5720	https://www.ncbi.nlm.nih.gov/gene/?term=5720	36671532;
SDHA	0.111316	succinate dehydrogenase complex flavoprotein subunit A	6389	https://www.ncbi.nlm.nih.gov/gene/?term=6389	40119440; 40821099
SUCLG1	0.0600674	succinate-CoA ligase GDP/ADP-forming subunit alpha	8802	https://www.ncbi.nlm.nih.gov/gene/?term=8802	NA
UBE2L6	-0.411112	ubiquitin conjugating enzyme E2 L6	9246	https://www.ncbi.nlm.nih.gov/gene/?term=9246	38560098; 36936412

## Sheet: Table S6
Table S6. Clinicopathological features and FAMOUS score in GSE72245
Characteristic	FAMOUS score		P value
	Low	High
Age (years)
<65	60 (66.7)	30 (33.3)	0.563
≥65	17 (60.7)	11 (39.3)
Histological grade
Ⅰ/Ⅱ	26 (76.5)	8 (23.5)	0.104
Ⅲ	51 (60.7)	33 (39.3)
Molecular subtype
Basal like	17 (54.8)	14 (45.2)	0.069
HER2-OE	16 (53.3)	14 (46.7)
Luminal A	20 (80.0)	5 (20.0)
Luminal B	24 (75.0)	8 (25.0)
Nodal status
Negative	42 (65.6)	22 (34.4)	0.927
Positive	35 (64.8)	19 (35.2)

## Sheet: Table S7
Table S7. DEGs between the high and low FAMOUS score groups in TNBC
EntrezID	logFC	AveExpr	t	P.Value	adj.P.Val	B	Symbols	Name
5720	-3.4488	0.23253	-8.6058	8.21e-14	1.13e-09	20.932	PSME1	proteasome activator subunit 1
5721	-2.8414	2.4779	-8.2999	3.9e-13	2e-09	19.441	PSME2	proteasome activator subunit 2
60489	-2.9967	-0.1454	-8.2777	4.36e-13	2e-09	19.333	APOBEC3G	apolipoprotein B mRNA editing enzyme catalytic subunit 3G
164668	-2.5375	1.206	-8.067	1.27e-12	4.37e-09	18.312	APOBEC3H	apolipoprotein B mRNA editing enzyme catalytic subunit 3H
5133	-2.4065	1.9814	-7.9921	1.85e-12	5.1e-09	17.95	PDCD1	programmed cell death 1
3902	-2.5942	2.7194	-7.8673	3.46e-12	6.96e-09	17.349	LAG3	lymphocyte activating 3
3002	-2.3169	1.6611	-7.8634	3.53e-12	6.96e-09	17.33	GZMB	granzyme B
3659	-2.7897	1.4588	-7.8365	4.04e-12	6.97e-09	17.201	IRF1	interferon regulatory factor 1
8807	-2.5021	-0.13508	-7.7958	4.96e-12	7.59e-09	17.006	IL18RAP	interleukin 18 receptor accessory protein
5790	-2.2908	1.1388	-7.6842	8.66e-12	1.19e-08	16.471	PTPRCAP	protein tyrosine phosphatase receptor type C associated protein
80833	-3.1538	-1.7784	-7.6539	1.01e-11	1.19e-08	16.326	APOL3	apolipoprotein L3
9744	-2.3679	1.0917	-7.6485	1.03e-11	1.19e-08	16.3	ACAP1	"ArfGAP with coiled-coil, ankyrin repeat and PH domains 1"
9246	-3.2101	1.6963	-7.5697	1.53e-11	1.63e-08	15.924	UBE2L6	ubiquitin conjugating enzyme E2 L6
7318	-3.6197	-1.4045	-7.5268	1.9e-11	1.79e-08	15.72	UBA7	ubiquitin like modifier activating enzyme 7
2999	-2.654	0.030805	-7.5215	1.95e-11	1.79e-08	15.695	GZMH	granzyme H
126259	-2.3322	0.92668	-7.4928	2.24e-11	1.9e-08	15.559	TMIGD2	transmembrane and immunoglobulin domain containing 2
3620	-2.2497	2.0389	-7.4816	2.37e-11	1.9e-08	15.506	IDO1	"indoleamine 2,3-dioxygenase 1"
10870	-1.793	0.49688	-7.4625	2.61e-11	1.9e-08	15.415	HCST	hematopoietic cell signal transducer
6352	-2.2713	1.2965	-7.4448	2.85e-11	1.9e-08	15.331	CCL5	C-C motif chemokine ligand 5
5698	-3.1803	2.098	-7.4386	2.94e-11	1.9e-08	15.301	PSMB9	proteasome 20S subunit beta 9
8698	-2.1938	0.74437	-7.4381	2.94e-11	1.9e-08	15.299	S1PR4	sphingosine-1-phosphate receptor 4
972	-2.6712	0.68701	-7.4324	3.03e-11	1.9e-08	15.272	CD74	CD74 molecule
3561	-2.5529	1.5892	-7.4183	3.25e-11	1.95e-08	15.205	IL2RG	interleukin 2 receptor subunit gamma
55843	-2.7807	-0.056564	-7.4044	3.48e-11	2e-08	15.139	ARHGAP15	Rho GTPase activating protein 15
925	-1.8503	0.51847	-7.3928	3.68e-11	2.03e-08	15.084	CD8A	CD8a molecule
924	-2.0802	1.3943	-7.2949	5.97e-11	3.17e-08	14.622	CD7	CD7 molecule
4261	-2.8445	0.57116	-7.2666	6.86e-11	3.51e-08	14.489	CIITA	class II major histocompatibility complex transactivator
3805	-4.2839	2.5417	-7.2195	8.65e-11	4.26e-08	14.267	KIR2DL4	"killer cell immunoglobulin like receptor, two Ig domains and long cytoplasmic tail 4"
84174	-2.4663	1.1166	-7.195	9.75e-11	4.64e-08	14.153	SLA2	Src like adaptor 2
9985	-1.8054	0.51095	-7.1581	1.17e-10	5.37e-08	13.979	REC8	REC8 meiotic recombination protein
149628	-2.4819	0.23878	-7.1502	1.21e-10	5.4e-08	13.943	PYHIN1	pyrin and HIN domain family member 1
3458	-3.318	2.2163	-7.1425	1.26e-10	5.43e-08	13.907	IFNG	interferon gamma
3115	-2.3479	0.43077	-7.1257	1.37e-10	5.72e-08	13.828	HLA-DPB1	"major histocompatibility complex, class II, DP beta 1"
10578	-2.3133	0.27783	-7.1145	1.45e-10	5.87e-08	13.775	GNLY	granulysin
3695	-2.0032	1.6792	-7.0931	1.61e-10	6.16e-08	13.676	ITGB7	integrin subunit beta 7
259197	-2.1229	0.83928	-7.0929	1.61e-10	6.16e-08	13.675	NCR3	natural cytotoxicity triggering receptor 3
22914	-2.5409	-0.54523	-7.0784	1.72e-10	6.43e-08	13.607	KLRK1	killer cell lectin like receptor K1
6890	-3.3571	4.304	-7.0707	1.79e-10	6.47e-08	13.571	TAP1	"transporter 1, ATP binding cassette subfamily B member"
919	-2.5224	0.56021	-7.0657	1.84e-10	6.47e-08	13.547	CD247	CD247 molecule
5699	-2.216	1.3418	-7.0612	1.88e-10	6.47e-08	13.526	PSMB10	proteasome 20S subunit beta 10
30009	-2.6505	0.52868	-7.0403	2.08e-10	6.99e-08	13.429	TBX21	T-box transcription factor 21
11151	-1.6173	1.6421	-7.0147	2.35e-10	7.72e-08	13.31	CORO1A	coronin 1A
7133	-1.8652	-0.67888	-6.9931	2.61e-10	8.38e-08	13.209	TNFRSF1B	TNF receptor superfamily member 1B
3108	-2.1137	0.061628	-6.9834	2.74e-10	8.58e-08	13.164	HLA-DMA	"major histocompatibility complex, class II, DM alpha"
9447	-2.4171	2.444	-6.9722	2.89e-10	8.86e-08	13.112	AIM2	absent in melanoma 2
1493	-1.9105	1.8191	-6.9661	2.98e-10	8.93e-08	13.084	CTLA4	cytotoxic T-lymphocyte associated protein 4
26228	-2.2225	1.2385	-6.9561	3.13e-10	9.17e-08	13.038	STAP1	signal transducing adaptor family member 1
930	-2.1992	1.4816	-6.9308	3.54e-10	1.02e-07	12.92	CD19	CD19 molecule
10563	-1.0796	1.1211	-6.908	3.95e-10	1.11e-07	12.815	CXCL13	C-X-C motif chemokine ligand 13
921	-2.2137	1.3482	-6.8883	4.34e-10	1.19e-07	12.723	CD5	CD5 molecule
4818	-2.7009	0.63244	-6.885	4.41e-10	1.19e-07	12.708	NKG7	natural killer cell granule protein 7
374403	-2.1355	0.95035	-6.8719	4.7e-10	1.25e-07	12.647	TBC1D10C	TBC1 domain family member 10C
5551	-2.7903	0.15487	-6.861	4.95e-10	1.28e-07	12.597	PRF1	perforin 1
64333	-2.1386	0.80511	-6.8586	5.01e-10	1.28e-07	12.586	ARHGAP9	Rho GTPase activating protein 9
1043	-1.879	0.48215	-6.8556	5.09e-10	1.28e-07	12.572	CD52	CD52 molecule
8651	-1.8344	1.3175	-6.84	5.48e-10	1.35e-07	12.5	SOCS1	suppressor of cytokine signaling 1
11262	-2.284	1.8028	-6.8263	5.86e-10	1.42e-07	12.437	SP140	SP140 nuclear body protein
3133	-2.0727	-0.52157	-6.822	5.98e-10	1.42e-07	12.417	HLA-E	"major histocompatibility complex, class I, E"
3004	-2.0962	0.58468	-6.8014	6.6e-10	1.54e-07	12.322	GZMM	granzyme M
3001	-2.626	0.86946	-6.7855	7.13e-10	1.64e-07	12.249	GZMA	granzyme A
2672	-1.7651	0.85024	-6.7799	7.32e-10	1.66e-07	12.223	GFI1	growth factor independent 1 transcriptional repressor
10663	-1.8188	0.78237	-6.743	8.74e-10	1.95e-07	12.054	CXCR6	C-X-C motif chemokine receptor 6
3594	-2.397	1.4054	-6.7261	9.48e-10	2.04e-07	11.977	IL12RB1	interleukin 12 receptor subunit beta 1
55340	-2.5707	-2.2625	-6.726	9.49e-10	2.04e-07	11.976	GIMAP5	"GTPase, IMAP family member 5"
3821	-1.7239	-0.49393	-6.6953	1.1e-09	2.32e-07	11.835	KLRC1	killer cell lectin like receptor C1
84433	-1.6846	0.74945	-6.6936	1.11e-09	2.32e-07	11.828	CARD11	caspase recruitment domain family member 11
266747	-2.1077	-0.030739	-6.6803	1.18e-09	2.43e-07	11.767	RGL4	ral guanine nucleotide dissociation stimulator like 4
169355	-2.2718	1.4734	-6.6743	1.22e-09	2.44e-07	11.739	IDO2	"indoleamine 2,3-dioxygenase 2"
973	-1.6867	0.68884	-6.673	1.22e-09	2.44e-07	11.733	CD79A	CD79a molecule
55423	-1.9008	1.5978	-6.658	1.31e-09	2.59e-07	11.665	SIRPG	signal regulatory protein gamma
9595	-2.0598	0.86162	-6.6522	1.35e-09	2.62e-07	11.638	CYTIP	cytohesin 1 interacting protein
939	-1.8413	0.93808	-6.6494	1.37e-09	2.62e-07	11.625	CD27	CD27 molecule
915	-2.3548	0.95278	-6.6462	1.39e-09	2.62e-07	11.611	CD3D	CD3d molecule
7454	-1.872	1.1156	-6.6377	1.45e-09	2.7e-07	11.572	WAS	WASP actin nucleation promoting factor
2529	-1.8833	2.3556	-6.6227	1.55e-09	2.82e-07	11.504	FUT7	fucosyltransferase 7
7535	-2.0035	0.7933	-6.6226	1.56e-09	2.82e-07	11.504	ZAP70	zeta chain of T cell receptor associated protein kinase 70
114614	-1.7336	1.7237	-6.6171	1.6e-09	2.86e-07	11.478	MIR155HG	MIR155 host gene
10538	-1.3318	0.30903	-6.6037	1.7e-09	2.99e-07	11.417	BATF	basic leucine zipper ATF-like transcription factor
51316	-2.1762	0.49577	-6.6023	1.71e-09	2.99e-07	11.411	PLAC8	placenta associated 8
6373	-1.8613	3.1437	-6.5469	2.23e-09	3.84e-07	11.159	CXCL11	C-X-C motif chemokine ligand 11
6775	-2.2245	-0.65222	-6.5427	2.27e-09	3.87e-07	11.14	STAT4	signal transducer and activator of transcription 4
8755	-1.2637	0.1518	-6.5393	2.31e-09	3.89e-07	11.125	ADAM6	ADAM metallopeptidase domain 6 (pseudogene)
197135	-1.8367	0.74426	-6.5328	2.38e-09	3.93e-07	11.095	PATL2	PAT1 homolog 2
6737	-2.9392	-0.12143	-6.5294	2.42e-09	3.93e-07	11.08	TRIM21	tripartite motif containing 21
64926	-2.0611	0.80903	-6.5268	2.45e-09	3.93e-07	11.068	RASAL3	RAS protein activator like 3
3059	-2.0005	0.57749	-6.5267	2.45e-09	3.93e-07	11.068	HCLS1	hematopoietic cell-specific Lyn substrate 1
27040	-1.6553	1.1472	-6.522	2.51e-09	3.98e-07	11.046	LAT	linker for activation of T cells
151888	-2.2057	0.59471	-6.5008	2.77e-09	4.35e-07	10.95	BTLA	B and T lymphocyte associated
64761	-2.7215	2.8767	-6.4951	2.85e-09	4.42e-07	10.924	PARP12	poly(ADP-ribose) polymerase family member 12
56253	-1.7925	0.81946	-6.4898	2.92e-09	4.46e-07	10.9	CRTAM	cytotoxic and regulatory T cell molecule
330	-2.2239	0.57223	-6.4882	2.95e-09	4.46e-07	10.893	BIRC3	baculoviral IAP repeat containing 3
3113	-2.5146	0.13794	-6.4806	3.05e-09	4.58e-07	10.859	HLA-DPA1	"major histocompatibility complex, class II, DP alpha 1"
256380	-2.0663	-0.12541	-6.4703	3.21e-09	4.75e-07	10.812	SCML4	Scm polycomb group protein like 4
608	-1.5905	-0.13333	-6.4581	3.4e-09	4.98e-07	10.757	TNFRSF17	TNF receptor superfamily member 17
4068	-2.3633	0.88715	-6.4545	3.45e-09	5.01e-07	10.741	SH2D1A	SH2 domain containing 1A
356	-2.2277	0.70816	-6.4435	3.64e-09	5.16e-07	10.692	FASLG	Fas ligand
10437	-1.071	1.972	-6.441	3.68e-09	5.16e-07	10.68	IFI30	IFI30 lysosomal thiol reductase
10077	-2.0285	-0.014111	-6.4395	3.71e-09	5.16e-07	10.673	TSPAN32	tetraspanin 32
283897	-2.3106	-0.50637	-6.4395	3.71e-09	5.16e-07	10.673	C16orf54	chromosome 16 open reading frame 54
7634	-1.8397	0.9485	-6.4368	3.75e-09	5.18e-07	10.662	ZNF80	zinc finger protein 80
114836	-2.3989	0.95533	-6.4302	3.87e-09	5.29e-07	10.632	SLAMF6	SLAM family member 6
962	-2.1819	0.86142	-6.4244	3.98e-09	5.38e-07	10.606	CD48	CD48 molecule
5552	-1.6175	-0.12539	-6.4224	4.02e-09	5.38e-07	10.597	SRGN	serglycin
4063	-1.8994	0.35324	-6.4167	4.13e-09	5.47e-07	10.571	LY9	lymphocyte antigen 9
63940	-1.8083	0.83843	-6.4058	4.34e-09	5.69e-07	10.522	GPSM3	G protein signaling modulator 3
3702	-2.4602	0.62296	-6.4042	4.38e-09	5.69e-07	10.515	ITK	IL2 inducible T cell kinase
6846	-2.0578	0.34988	-6.4024	4.41e-09	5.69e-07	10.506	XCL2	X-C motif chemokine ligand 2
5023	-1.8391	-0.2583	-6.3981	4.51e-09	5.75e-07	10.487	P2RX1	purinergic receptor P2X 1
29121	-1.7423	0.89287	-6.3947	4.58e-09	5.79e-07	10.472	CLEC2D	C-type lectin domain family 2 member D
640	-1.9592	0.77561	-6.3928	4.62e-09	5.79e-07	10.463	BLK	"BLK proto-oncogene, Src family tyrosine kinase"
27240	-2.2992	1.0128	-6.3831	4.83e-09	5.97e-07	10.42	SIT1	signaling threshold regulating transmembrane adaptor 1
712	-1.354	0.22402	-6.3823	4.85e-09	5.97e-07	10.416	C1QA	complement C1q A chain
9535	-1.7283	-0.46979	-6.3778	4.96e-09	6.05e-07	10.396	GMFG	glia maturation factor gamma
25816	-1.3003	-0.4582	-6.3746	5.03e-09	6.09e-07	10.382	TNFAIP8	TNF alpha induced protein 8
50852	-2.1702	0.83405	-6.3655	5.25e-09	6.28e-07	10.341	TRAT1	T cell receptor associated transmembrane adaptor 1
10537	-1.8543	1.5421	-6.3644	5.28e-09	6.28e-07	10.336	UBD	ubiquitin D
5777	-1.3078	1.2801	-6.3611	5.36e-09	6.32e-07	10.321	PTPN6	protein tyrosine phosphatase non-receptor type 6
3122	-2.4944	0.67281	-6.358	5.44e-09	6.32e-07	10.307	HLA-DRA	"major histocompatibility complex, class II, DR alpha"
3580	-2.4162	2.3124	-6.3574	5.46e-09	6.32e-07	10.304	CXCR2P1	C-X-C motif chemokine receptor 2 pseudogene 1
29909	-2.111	0.86452	-6.3454	5.77e-09	6.63e-07	10.251	GPR171	G protein-coupled receptor 171
3123	-1.7389	0.72734	-6.3394	5.94e-09	6.74e-07	10.224	HLA-DRB1	"major histocompatibility complex, class II, DR beta 1"
654817	-1.5129	0.58148	-6.3385	5.96e-09	6.74e-07	10.22	NCF1C	neutrophil cytosolic factor 1C pseudogene
147138	-2.0231	0.79048	-6.3272	6.28e-09	6.95e-07	10.169	TMC8	transmembrane channel like 8
29851	-2.1374	2.2928	-6.3266	6.3e-09	6.95e-07	10.167	ICOS	inducible T cell costimulator
79413	-2.0553	2.7089	-6.3264	6.31e-09	6.95e-07	10.166	ZBED2	zinc finger BED-type containing 2
201633	-1.8207	2.3757	-6.3244	6.37e-09	6.95e-07	10.157	TIGIT	T cell immunoreceptor with Ig and ITIM domains
6504	-1.9524	0.69785	-6.323	6.41e-09	6.95e-07	10.15	SLAMF1	signaling lymphocytic activation molecule family member 1
81030	-2.0834	1.7841	-6.3216	6.45e-09	6.95e-07	10.144	ZBP1	Z-DNA binding protein 1
170575	-1.7984	-1.6412	-6.3196	6.51e-09	6.96e-07	10.135	GIMAP1	"GTPase, IMAP family member 1"
445347	-1.4997	-0.47428	-6.2792	7.87e-09	8.34e-07	9.9549	TARP	TCR gamma alternate reading frame protein
257101	-1.5807	0.19183	-6.2773	7.94e-09	8.34e-07	9.9464	ZNF683	zinc finger protein 683
3965	-1.7772	1.1542	-6.2761	7.98e-09	8.34e-07	9.9409	LGALS9	galectin 9
3109	-2.184	0.45678	-6.2711	8.17e-09	8.47e-07	9.9186	HLA-DMB	"major histocompatibility complex, class II, DM beta"
3560	-2.2632	1.0444	-6.2573	8.71e-09	8.97e-07	9.8574	IL2RB	interleukin 2 receptor subunit beta
26279	-1.5872	1.1268	-6.2516	8.95e-09	9.14e-07	9.8319	PLA2G2D	phospholipase A2 group IID
2323	-2.5709	-1.1356	-6.2494	9.04e-09	9.14e-07	9.8225	FLT3LG	fms related receptor tyrosine kinase 3 ligand
914	-2.2206	1.0024	-6.2485	9.08e-09	9.14e-07	9.818	CD2	CD2 molecule
752	-1.615	0.89236	-6.2412	9.39e-09	9.38e-07	9.7858	FMNL1	formin like 1
26112	-1.1929	-2.153	-6.2358	9.63e-09	9.56e-07	9.7617	CCDC69	coiled-coil domain containing 69
3683	-2.3481	0.71555	-6.2329	9.76e-09	9.62e-07	9.7487	ITGAL	integrin subunit alpha L
51513	-1.8741	2.936	-6.227	1e-08	9.81e-07	9.7229	ETV7	ETS variant transcription factor 7
171558	-1.7456	0.92539	-6.2253	1.01e-08	9.82e-07	9.7152	PTCRA	pre T cell antigen receptor alpha
958	-2.6883	-0.43315	-6.2191	1.04e-08	1e-06	9.6875	CD40	CD40 molecule
1521	-2.0084	0.29845	-6.2169	1.05e-08	1.01e-06	9.6779	CTSW	cathepsin W
128611	-2.5034	-0.16191	-6.2093	1.09e-08	1.04e-06	9.6439	ZNF831	zinc finger protein 831
8764	-2.0761	-0.64727	-6.2032	1.12e-08	1.06e-06	9.6169	TNFRSF14	TNF receptor superfamily member 14
8419	-1.9732	0.70665	-6.1962	1.16e-08	1.09e-06	9.5858	BFSP2	beaded filament structural protein 2
53347	-1.8244	0.81826	-6.1897	1.19e-08	1.1e-06	9.5574	UBASH3A	ubiquitin associated and SH3 domain containing A
23495	-1.6969	0.16774	-6.1895	1.19e-08	1.1e-06	9.5564	TNFRSF13B	TNF receptor superfamily member 13B
94240	-1.6938	1.7951	-6.1883	1.2e-08	1.1e-06	9.5511	EPSTI1	epithelial stromal interaction 1
84941	-1.6242	1.0926	-6.1865	1.21e-08	1.11e-06	9.5429	HSH2D	hematopoietic SH2 domain containing
916	-2.3244	0.68794	-6.1843	1.22e-08	1.11e-06	9.5331	CD3E	CD3e molecule
286530	-2.511	0.56551	-6.183	1.23e-08	1.11e-06	9.5276	P2RY8	P2Y receptor family member 8
5696	-2.4928	1.8866	-6.1806	1.24e-08	1.11e-06	9.5168	PSMB8	proteasome 20S subunit beta 8
27350	-2.3733	-1.5006	-6.1803	1.25e-08	1.11e-06	9.5157	APOBEC3C	apolipoprotein B mRNA editing enzyme catalytic subunit 3C
5778	-1.8396	1.7333	-6.176	1.27e-08	1.12e-06	9.4966	PTPN7	protein tyrosine phosphatase non-receptor type 7
26157	-2.6467	-1.0254	-6.1618	1.36e-08	1.19e-06	9.4336	GIMAP2	"GTPase, IMAP family member 2"
5880	-2.1103	1.1678	-6.1589	1.38e-08	1.2e-06	9.4211	RAC2	Rac family small GTPase 2
3003	-2.0327	0.80459	-6.1578	1.38e-08	1.2e-06	9.416	GZMK	granzyme K
126306	-1.4566	0.51739	-6.1558	1.4e-08	1.2e-06	9.4071	JSRP1	junctional sarcoplasmic reticulum protein 1
567	-1.9405	0.55784	-6.1475	1.45e-08	1.24e-06	9.3706	B2M	beta-2-microglobulin
54739	-2.3918	0.53029	-6.1454	1.47e-08	1.25e-06	9.3613	XAF1	XIAP associated factor 1
114769	-2.0625	0.042983	-6.14	1.5e-08	1.27e-06	9.3376	CARD16	caspase recruitment domain family member 16
9402	-2.1063	0.026281	-6.1354	1.53e-08	1.29e-06	9.3173	GRAP2	GRB2 related adaptor protein 2
115361	-2.614	0.1511	-6.1269	1.6e-08	1.33e-06	9.2796	GBP4	guanylate binding protein 4
29125	-1.9439	0.043621	-6.1259	1.6e-08	1.33e-06	9.2753	C11orf21	chromosome 11 open reading frame 21
3932	-1.6925	1.4422	-6.1213	1.64e-08	1.35e-06	9.2549	LCK	"LCK proto-oncogene, Src family tyrosine kinase"
8530	-2.0393	1.2403	-6.1205	1.64e-08	1.35e-06	9.2516	CST7	cystatin F
952	-2.169	1.2154	-6.1162	1.68e-08	1.37e-06	9.2324	CD38	CD38 molecule
8320	-1.7531	0.97688	-6.1053	1.76e-08	1.43e-06	9.1843	EOMES	eomesodermin
1992	-3.0767	-1.7885	-6.1039	1.77e-08	1.43e-06	9.1785	SERPINB1	serpin family B member 1
286336	-1.6503	0.66351	-6.1025	1.79e-08	1.43e-06	9.1722	FAM78A	family with sequence similarity 78 member A
197358	-2.3814	0.5201	-6.102	1.79e-08	1.43e-06	9.1698	NLRC3	NLR family CARD domain containing 3
3111	-2.4874	0.000917	-6.0996	1.81e-08	1.43e-06	9.1595	HLA-DOA	"major histocompatibility complex, class II, DO alpha"
150365	-1.4255	0.48517	-6.099	1.82e-08	1.43e-06	9.1568	MEI1	meiotic double-stranded break formation protein 1
283234	-1.2935	0.53998	-6.0976	1.83e-08	1.43e-06	9.1506	CCDC88B	coiled-coil domain containing 88B
9938	-2.89	-1.0989	-6.0872	1.92e-08	1.49e-06	9.1048	ARHGAP25	Rho GTPase activating protein 25
5368	-1.8553	0.91953	-6.0845	1.94e-08	1.5e-06	9.0931	PNOC	prepronociceptin
2793	-1.8944	0.74122	-6.0634	2.14e-08	1.65e-06	9.0001	GNGT2	G protein subunit gamma transducin 2
51225	-1.9154	0.28805	-6.0605	2.17e-08	1.66e-06	8.9874	ABI3	ABI family member 3
399	-1.3998	-0.47997	-6.059	2.18e-08	1.66e-06	8.9809	RHOH	ras homolog family member H
80008	-1.7599	0.014323	-6.0497	2.28e-08	1.73e-06	8.9401	TMEM156	transmembrane protein 156
3662	-2.133	0.02746	-6.0423	2.36e-08	1.77e-06	8.9076	IRF4	interferon regulatory factor 4
8542	-2.4754	0.60219	-6.0399	2.38e-08	1.77e-06	8.8971	APOL1	apolipoprotein L1
6375	-1.8101	-0.11036	-6.0392	2.39e-08	1.77e-06	8.8944	XCL1	X-C motif chemokine ligand 1
164118	-2.4035	1.2834	-6.039	2.39e-08	1.77e-06	8.8933	TTC24	tetratricopeptide repeat domain 24
55303	-1.9926	-1.4442	-6.0377	2.41e-08	1.78e-06	8.8875	GIMAP4	"GTPase, IMAP family member 4"
923	-1.736	1.7855	-6.034	2.45e-08	1.79e-06	8.8716	CD6	CD6 molecule
1520	-1.6002	0.82156	-6.0336	2.45e-08	1.79e-06	8.8695	CTSS	cathepsin S
4689	-1.2977	0.18866	-6.0294	2.5e-08	1.8e-06	8.8514	NCF4	neutrophil cytosolic factor 4
4332	-1.5724	0.66922	-6.0288	2.51e-08	1.8e-06	8.8486	MNDA	myeloid cell nuclear differentiation antigen
713	-1.3051	0.32489	-6.0285	2.51e-08	1.8e-06	8.8475	C1QB	complement C1q B chain
2833	-1.8562	1.473	-6.0249	2.55e-08	1.82e-06	8.8314	CXCR3	C-X-C motif chemokine receptor 3
4049	-1.9588	2.363	-6.023	2.58e-08	1.83e-06	8.8234	LTA	lymphotoxin alpha
51056	-2.6278	1.2401	-6.0209	2.6e-08	1.84e-06	8.8141	LAP3	leucine aminopeptidase 3
154075	-1.9823	0.58764	-6.0177	2.64e-08	1.86e-06	8.8	SAMD3	sterile alpha motif domain containing 3
969	-1.769	-0.65001	-6.012	2.71e-08	1.9e-06	8.7749	CD69	CD69 molecule
9046	-1.274	0.16649	-6.0062	2.78e-08	1.94e-06	8.7499	DOK2	docking protein 2
10346	-2.8887	-1.2358	-6.0035	2.82e-08	1.95e-06	8.7382	TRIM22	tripartite motif containing 22
6404	-1.7786	0.40412	-5.9947	2.93e-08	2.02e-06	8.6997	SELPLG	selectin P ligand
23547	-1.3929	0.40896	-5.9794	3.15e-08	2.15e-06	8.6328	LILRA4	leukocyte immunoglobulin like receptor A4
1236	-2.2158	1.4379	-5.9791	3.15e-08	2.15e-06	8.6313	CCR7	C-C motif chemokine receptor 7
3627	-1.783	3.364	-5.9734	3.23e-08	2.2e-06	8.6068	CXCL10	C-X-C motif chemokine ligand 10
79722	-1.8894	0.19302	-5.9714	3.26e-08	2.21e-06	8.5979	ANKRD55	ankyrin repeat domain 55
64092	-1.6484	1.1046	-5.9646	3.37e-08	2.26e-06	8.5684	SAMSN1	"SAM domain, SH3 domain and nuclear localization signals 1"
55024	-1.4552	-0.89918	-5.9593	3.45e-08	2.31e-06	8.5452	BANK1	B cell scaffold protein with ankyrin repeats 1
714	-1.2862	0.48276	-5.9525	3.56e-08	2.37e-06	8.5157	C1QC	complement C1q C chain
352961	-1.6241	0.12479	-5.9474	3.64e-08	2.41e-06	8.4934	HCG26	HLA complex group 26
951	-1.8488	0.96592	-5.9446	3.69e-08	2.43e-06	8.4814	CD37	CD37 molecule
10225	-2.4433	0.31726	-5.9431	3.71e-08	2.44e-06	8.4748	CD96	CD96 molecule
83593	-1.929	0.46878	-5.942	3.73e-08	2.44e-06	8.47	RASSF5	Ras association domain family member 5
4050	-1.4039	1.643	-5.9337	3.88e-08	2.52e-06	8.4338	LTB	lymphotoxin beta
83416	-1.5046	0.61434	-5.9177	4.17e-08	2.7e-06	8.3643	FCRL5	Fc receptor like 5
7940	-1.5677	0.61034	-5.915	4.22e-08	2.72e-06	8.3529	LST1	leukocyte specific transcript 1
971	-1.4974	1.9797	-5.9125	4.27e-08	2.74e-06	8.3419	CD72	CD72 molecule
3600	-2.2603	0.096497	-5.8946	4.63e-08	2.95e-06	8.2642	IL15	interleukin 15
3718	-1.6592	1.3211	-5.894	4.64e-08	2.95e-06	8.2619	JAK3	Janus kinase 3
3428	-2.6151	-0.42936	-5.8879	4.77e-08	3.02e-06	8.2352	IFI16	interferon gamma inducible protein 16
643	-1.7238	1.5308	-5.8811	4.92e-08	3.1e-06	8.2058	CXCR5	C-X-C motif chemokine receptor 5
79166	-1.7733	-0.18026	-5.8775	5e-08	3.14e-06	8.1903	LILRP2	leukocyte immunoglobulin-like receptor pseudogene 2
100	-1.1015	1.3029	-5.8762	5.03e-08	3.14e-06	8.1846	ADA	adenosine deaminase
50615	-1.6881	3.0513	-5.8749	5.06e-08	3.14e-06	8.1792	IL21R	interleukin 21 receptor
140564	-2.5569	0.022095	-5.8742	5.08e-08	3.14e-06	8.1761	APOBEC3D	apolipoprotein B mRNA editing enzyme catalytic subunit 3D
55072	-1.4283	0.16555	-5.8722	5.13e-08	3.16e-06	8.1673	RNF31	ring finger protein 31
84824	-1.6371	0.97739	-5.8709	5.16e-08	3.16e-06	8.1617	FCRLA	Fc receptor like A
11118	-1.726	0.07747	-5.8653	5.29e-08	3.23e-06	8.1376	BTN3A2	butyrophilin subfamily 3 member A2
11040	-1.5218	1.5841	-5.8633	5.34e-08	3.24e-06	8.1291	PIM2	"Pim-2 proto-oncogene, serine/threonine kinase"
6689	-1.9451	2.1618	-5.8594	5.43e-08	3.29e-06	8.1122	SPIB	Spi-B transcription factor
10964	-1.7485	0.84454	-5.8496	5.68e-08	3.42e-06	8.07	IFI44L	interferon induced protein 44 like
2633	-2.8498	2.6027	-5.8467	5.75e-08	3.45e-06	8.0572	GBP1	guanylate binding protein 1
3581	-2.0714	1.6921	-5.8445	5.81e-08	3.47e-06	8.048	IL9R	interleukin 9 receptor
654816	-1.3685	0.2452	-5.843	5.85e-08	3.48e-06	8.0415	NCF1B	neutrophil cytosolic factor 1B pseudogene
1075	-1.4747	1.003	-5.8365	6.03e-08	3.57e-06	8.0134	CTSC	cathepsin C
81793	-1.5519	-0.036748	-5.8356	6.05e-08	3.57e-06	8.0095	TLR10	toll like receptor 10
3812	-2.162	0.5803	-5.8266	6.3e-08	3.7e-06	7.9707	KIR3DL2	"killer cell immunoglobulin like receptor, three Ig domains and long cytoplasmic tail 2"
168537	-2.0631	-2.2409	-5.8257	6.33e-08	3.7e-06	7.967	GIMAP7	"GTPase, IMAP family member 7"
79368	-1.8302	0.5421	-5.8166	6.59e-08	3.84e-06	7.9278	FCRL2	Fc receptor like 2
4938	-1.9084	1.2514	-5.8149	6.64e-08	3.85e-06	7.9205	OAS1	2'-5'-oligoadenylate synthetase 1
653361	-1.5949	1.1177	-5.8092	6.82e-08	3.93e-06	7.896	NCF1	neutrophil cytosolic factor 1
3823	-1.8761	0.33941	-5.8071	6.88e-08	3.93e-06	7.887	KLRC3	killer cell lectin like receptor C3
963	-1.729	0.90135	-5.8064	6.9e-08	3.93e-06	7.8839	CD53	CD53 molecule
3824	-1.9811	0.020537	-5.8064	6.9e-08	3.93e-06	7.8838	KLRD1	killer cell lectin like receptor D1
3431	-3.162	0.41634	-5.8026	7.02e-08	3.99e-06	7.8673	SP110	SP110 nuclear body protein
83706	-1.3856	1.1055	-5.7986	7.15e-08	4.02e-06	7.8501	FERMT3	fermitin family member 3
79370	-1.5078	0.95868	-5.7984	7.16e-08	4.02e-06	7.8496	BCL2L14	BCL2 like 14
79626	-1.4852	0.66292	-5.7976	7.18e-08	4.02e-06	7.8461	TNFAIP8L2	TNF alpha induced protein 8 like 2
8115	-1.8321	1.4069	-5.7971	7.2e-08	4.02e-06	7.8437	TCL1A	T cell leukemia/lymphoma 1A
160364	-1.3035	0.27867	-5.7904	7.42e-08	4.13e-06	7.8149	CLEC12A	C-type lectin domain family 12 member A
10791	-1.2602	-0.58447	-5.7751	7.95e-08	4.4e-06	7.7497	VAMP5	vesicle associated membrane protein 5
10379	-1.8382	1.2133	-5.7744	7.98e-08	4.4e-06	7.7464	IRF9	interferon regulatory factor 9
257106	-1.5232	0.9809	-5.7634	8.38e-08	4.6e-06	7.6995	ARHGAP30	Rho GTPase activating protein 30
3820	-2.2513	-1.178	-5.76	8.51e-08	4.66e-06	7.6846	KLRB1	killer cell lectin like receptor B1
3385	-1.5324	0.68106	-5.7587	8.56e-08	4.67e-06	7.6793	ICAM3	intercellular adhesion molecule 3
10148	-1.8735	0.37446	-5.7482	8.97e-08	4.87e-06	7.6341	EBI3	Epstein-Barr virus induced 3
2185	-2.6781	-0.26488	-5.7428	9.19e-08	4.97e-06	7.6111	PTK2B	protein tyrosine kinase 2 beta
340152	-1.6319	1.5118	-5.7331	9.6e-08	5.17e-06	7.5697	ZC3H12D	zinc finger CCCH-type containing 12D
917	-2.0373	0.40717	-5.7311	9.69e-08	5.2e-06	7.5611	CD3G	CD3g molecule
116986	-1.687	0.78558	-5.7181	1.03e-07	5.48e-06	7.5055	AGAP2	"ArfGAP with GTPase domain, ankyrin repeat and PH domain 2"
387357	-1.8668	-0.19078	-5.7175	1.03e-07	5.48e-06	7.5032	THEMIS	thymocyte selection associated
333929	-1.402	0.42077	-5.7146	1.04e-07	5.53e-06	7.4908	SNAI3	snail family transcriptional repressor 3
51393	-1.1341	0.36133	-5.7084	1.07e-07	5.67e-06	7.4643	TRPV2	transient receptor potential cation channel subfamily V member 2
54440	-1.7538	0.80774	-5.6996	1.12e-07	5.87e-06	7.4268	SASH3	SAM and SH3 domain containing 3
3127	-1.2809	0.52643	-5.697	1.13e-07	5.92e-06	7.4157	HLA-DRB5	"major histocompatibility complex, class II, DR beta 5"
23533	-1.2821	0.45806	-5.6906	1.16e-07	6.07e-06	7.3887	PIK3R5	phosphoinositide-3-kinase regulatory subunit 5
3128	-1.3749	0.64099	-5.6866	1.18e-07	6.16e-06	7.3714	HLA-DRB6	"major histocompatibility complex, class II, DR beta 6 (pseudogene)"
57823	-1.5999	0.83474	-5.684	1.2e-07	6.2e-06	7.3603	SLAMF7	SLAM family member 7
79180	-1.3803	1.3279	-5.6822	1.21e-07	6.23e-06	7.353	EFHD2	EF-hand domain family member D2
23780	-2.1652	0.5395	-5.6809	1.21e-07	6.24e-06	7.3472	APOL2	apolipoprotein L2
9051	-1.507	1.1309	-5.679	1.22e-07	6.27e-06	7.3391	PSTPIP1	proline-serine-threonine phosphatase interacting protein 1
3394	-1.9686	0.18545	-5.671	1.27e-07	6.47e-06	7.3055	IRF8	interferon regulatory factor 8
3601	-2.2209	0.017775	-5.6516	1.38e-07	7.03e-06	7.2231	IL15RA	interleukin 15 receptor subunit alpha
79668	-2.8778	-2.0266	-5.6435	1.43e-07	7.27e-06	7.1885	PARP8	poly(ADP-ribose) polymerase family member 8
90273	-1.5519	0.10882	-5.6405	1.45e-07	7.33e-06	7.176	CEACAM21	CEA cell adhesion molecule 21
3437	-1.91	0.84917	-5.6398	1.46e-07	7.33e-06	7.1727	IFIT3	interferon induced protein with tetratricopeptide repeats 3
3055	-1.2484	1.0495	-5.6361	1.48e-07	7.41e-06	7.1573	HCK	"HCK proto-oncogene, Src family tyrosine kinase"
219285	-2.4578	0.40228	-5.6359	1.48e-07	7.41e-06	7.1564	SAMD9L	sterile alpha motif domain containing 9 like
6402	-2.0156	1.2308	-5.6342	1.49e-07	7.44e-06	7.1493	SELL	selectin L
3822	-1.8158	0.078539	-5.6297	1.52e-07	7.56e-06	7.13	KLRC2	killer cell lectin like receptor C2
4149	-1.76	-0.70088	-5.6154	1.62e-07	8.03e-06	7.0697	MAX	MYC associated factor X
3936	-1.8085	0.86515	-5.609	1.67e-07	8.23e-06	7.0428	LCP1	lymphocyte cytosolic protein 1
6559	-1.4224	0.65301	-5.6081	1.68e-07	8.23e-06	7.0387	SLC12A3	solute carrier family 12 member 3
26034	-1.7344	0.22516	-5.6068	1.69e-07	8.25e-06	7.0334	IPCEF1	interaction protein for cytohesin exchange factors 1
79037	-1.7831	0.57541	-5.6002	1.74e-07	8.45e-06	7.0057	PVRIG	PVR related immunoglobulin domain containing
115362	-2.231	2.8779	-5.5997	1.74e-07	8.45e-06	7.0036	GBP5	guanylate binding protein 5
3119	-1.4131	1.1391	-5.5976	1.76e-07	8.5e-06	6.9946	HLA-DQB1	"major histocompatibility complex, class II, DQ beta 1"
7305	-1.1333	0.66285	-5.5949	1.78e-07	8.56e-06	6.9834	TYROBP	transmembrane immune signaling adaptor TYROBP
4283	-2.1179	2.4286	-5.5946	1.78e-07	8.56e-06	6.9818	CXCL9	C-X-C motif chemokine ligand 9
5450	-1.4067	0.49928	-5.5918	1.8e-07	8.61e-06	6.97	POU2AF1	POU class 2 homeobox associating factor 1
128346	-1.1631	0.36028	-5.5917	1.8e-07	8.61e-06	6.9695	C1orf162	chromosome 1 open reading frame 162
1234	-1.7031	1.1233	-5.5859	1.85e-07	8.8e-06	6.9454	CCR5	C-C motif chemokine receptor 5 (gene/pseudogene)
64174	-1.1626	-0.46158	-5.5835	1.87e-07	8.85e-06	6.9351	DPEP2	dipeptidase 2
1379	-3.0419	2.5422	-5.5831	1.87e-07	8.85e-06	6.9335	CR1L	complement C3b/C4b receptor 1 like
931	-1.8016	0.73164	-5.5744	1.95e-07	9.17e-06	6.8968	MS4A1	membrane spanning 4-domains A1
89857	-1.8616	0.80305	-5.5681	2e-07	9.38e-06	6.8705	KLHL6	kelch like family member 6
27334	-1.7569	0.85953	-5.5677	2.01e-07	9.38e-06	6.8684	P2RY10	P2Y receptor family member 10
3430	-2.2711	0.44417	-5.5563	2.11e-07	9.82e-06	6.8205	IFI35	interferon induced protein 35
3106	-2.0786	2.0643	-5.5557	2.12e-07	9.82e-06	6.8184	HLA-B	"major histocompatibility complex, class I, B"
84166	-1.9888	1.4897	-5.5531	2.14e-07	9.91e-06	6.8072	NLRC5	NLR family CARD domain containing 5
81788	-1.4463	2.4226	-5.551	2.16e-07	9.96e-06	6.7986	NUAK2	NUAK family kinase 2
5330	-1.4332	0.42818	-5.5404	2.26e-07	1.04e-05	6.754	PLCB2	phospholipase C beta 2
246778	-2.0256	1.9686	-5.5363	2.31e-07	1.05e-05	6.7367	IL27	interleukin 27
80709	-1.9634	-0.083207	-5.5184	2.49e-07	1.14e-05	6.6617	AKNA	AT-hook transcription factor
6351	-1.1368	0.25124	-5.5094	2.6e-07	1.18e-05	6.6241	CCL4	C-C motif chemokine ligand 4
3587	-1.4369	0.19868	-5.5072	2.62e-07	1.19e-05	6.6148	IL10RA	interleukin 10 receptor subunit alpha
116071	-3.2262	1.6541	-5.5025	2.68e-07	1.21e-05	6.5951	BATF2	basic leucine zipper ATF-like transcription factor 2
497189	-1.6732	1.8485	-5.4987	2.72e-07	1.22e-05	6.5794	TIFAB	TIFA inhibitor
920	-1.6626	0.48148	-5.4795	2.96e-07	1.33e-05	6.4991	CD4	CD4 molecule
163351	-1.3503	-0.12831	-5.4784	2.97e-07	1.33e-05	6.4947	GBP6	guanylate binding protein family member 6
10561	-2.0235	1.8328	-5.46	3.22e-07	1.43e-05	6.418	IFI44	interferon induced protein 44
10068	-2.0868	0.98162	-5.4555	3.29e-07	1.46e-05	6.3994	IL18BP	interleukin 18 binding protein
4542	-1.4972	0.67882	-5.4504	3.36e-07	1.49e-05	6.3779	MYO1F	myosin IF
259307	-1.3271	3.3309	-5.4421	3.49e-07	1.54e-05	6.3436	IL4I1	interleukin 4 induced 1
256236	-1.5291	0.42072	-5.4297	3.68e-07	1.62e-05	6.292	NAPSB	"napsin B aspartic peptidase, pseudogene"
199	-1.4571	-0.092746	-5.4286	3.7e-07	1.62e-05	6.2873	AIF1	allograft inflammatory factor 1
54900	-2.1064	0.46541	-5.4265	3.73e-07	1.63e-05	6.2788	LAX1	lymphocyte transmembrane adaptor 1
6503	-1.3348	0.90147	-5.422	3.81e-07	1.66e-05	6.2603	SLA	Src like adaptor
717	-1.0448	0.76538	-5.4202	3.84e-07	1.66e-05	6.2528	C2	complement C2
1439	-1.65	0.2982	-5.4196	3.85e-07	1.66e-05	6.2501	CSF2RB	colony stimulating factor 2 receptor subunit beta
943	-1.4069	-0.93261	-5.4175	3.88e-07	1.67e-05	6.2415	TNFRSF8	TNF receptor superfamily member 8
6693	-2.1346	0.18195	-5.4169	3.89e-07	1.67e-05	6.239	SPN	sialophorin
1890	-1.4594	2.1086	-5.4153	3.92e-07	1.68e-05	6.2324	TYMP	thymidine phosphorylase
9404	-1.763	1.2075	-5.4101	4.01e-07	1.71e-05	6.2106	LPXN	leupaxin
7253	-1.2528	-0.59088	-5.4093	4.02e-07	1.71e-05	6.2075	TSHR	thyroid stimulating hormone receptor
375298	-1.3386	0.6536	-5.4057	4.09e-07	1.73e-05	6.1926	CERKL	ceramide kinase like
3134	-2.2509	2.2712	-5.3787	4.6e-07	1.94e-05	6.081	HLA-F	"major histocompatibility complex, class I, F"
9111	-1.9329	3.0482	-5.3757	4.66e-07	1.96e-05	6.0686	NMI	N-myc and STAT interactor
8743	-2.6663	-2.0388	-5.3708	4.76e-07	2e-05	6.0484	TNFSF10	TNF superfamily member 10
942	-1.391	1.268	-5.3629	4.93e-07	2.06e-05	6.0156	CD86	CD86 molecule
3937	-1.9542	0.87684	-5.361	4.97e-07	2.07e-05	6.0079	LCP2	lymphocyte cytosolic protein 2
50943	-1.3107	2.7653	-5.3564	5.07e-07	2.11e-05	5.989	FOXP3	forkhead box P3
3766	-1.998	2.8108	-5.3549	5.1e-07	2.11e-05	5.9828	KCNJ10	potassium inwardly rectifying channel subfamily J member 10
51296	-1.5657	0.9694	-5.3545	5.11e-07	2.11e-05	5.9812	SLC15A3	solute carrier family 15 member 3
10866	-2.3749	0.92534	-5.3475	5.26e-07	2.17e-05	5.9524	HCP5	HLA complex P5
115352	-1.731	1.276	-5.3404	5.43e-07	2.24e-05	5.9229	FCRL3	Fc receptor like 3
196383	-1.5277	-1.9915	-5.3391	5.46e-07	2.24e-05	5.9178	RILPL2	Rab interacting lysosomal protein like 2
843	-1.8409	-1.3849	-5.3338	5.59e-07	2.29e-05	5.8961	CASP10	caspase 10
6039	-1.5206	-0.077063	-5.3305	5.67e-07	2.31e-05	5.8824	RNASE6	ribonuclease A family member k6
91703	-1.2782	-0.099323	-5.3302	5.68e-07	2.31e-05	5.881	ACY3	aminoacylase 3
401563	-1.4797	0.92284	-5.3202	5.92e-07	2.4e-05	5.8402	C9orf139	chromosome 9 open reading frame 139
2268	-1.198	-0.15298	-5.3189	5.96e-07	2.41e-05	5.8348	FGR	"FGR proto-oncogene, Src family tyrosine kinase"
51676	-1.2512	0.037664	-5.3183	5.97e-07	2.41e-05	5.8325	ASB2	ankyrin repeat and SOCS box containing 2
64005	-1.3881	1.5778	-5.3123	6.13e-07	2.47e-05	5.8075	MYO1G	myosin IG
55211	-1.371	0.14084	-5.3103	6.19e-07	2.48e-05	5.7994	DPPA4	developmental pluripotency associated 4
285195	-1.2027	-1.5983	-5.3099	6.2e-07	2.48e-05	5.7978	SLC9A9	solute carrier family 9 member A9
3384	-1.2683	-1.3629	-5.3083	6.24e-07	2.49e-05	5.7911	ICAM2	intercellular adhesion molecule 2
440823	-1.9031	1.1543	-5.303	6.38e-07	2.54e-05	5.7697	MIAT	myocardial infarction associated transcript
6688	-1.2093	0.98267	-5.3004	6.46e-07	2.56e-05	5.7588	SPI1	Spi-1 proto-oncogene
6772	-2.051	2.5373	-5.2951	6.6e-07	2.61e-05	5.7373	STAT1	signal transducer and activator of transcription 1
94120	-2.099	-0.50749	-5.2842	6.92e-07	2.72e-05	5.6928	SYTL3	synaptotagmin like 3
397	-2.0543	-0.026481	-5.2837	6.94e-07	2.72e-05	5.6905	ARHGDIB	Rho GDP dissociation inhibitor beta
837	-2.5977	-1.4201	-5.2719	7.3e-07	2.85e-05	5.6425	CASP4	caspase 4
5148	-1.0618	0.96473	-5.2653	7.51e-07	2.93e-05	5.6153	PDE6G	phosphodiesterase 6G
56990	-1.443	-0.544	-5.2628	7.59e-07	2.95e-05	5.6054	CDC42SE2	CDC42 small effector 2
165631	-1.6688	0.16759	-5.2475	8.11e-07	3.13e-05	5.543	PARP15	poly(ADP-ribose) polymerase family member 15
2841	-1.7151	1.2116	-5.2473	8.11e-07	3.13e-05	5.5422	GPR18	G protein-coupled receptor 18
388512	-1.586	0.34509	-5.2271	8.85e-07	3.41e-05	5.46	CLEC17A	C-type lectin domain containing 17A
113730	-1.7633	2.0179	-5.2226	9.02e-07	3.47e-05	5.4416	KLHDC7B	kelch domain containing 7B
64744	-1.8196	-0.19224	-5.2205	9.1e-07	3.49e-05	5.433	SMAP2	small ArfGAP2
160365	-1.4508	0.31827	-5.2191	9.15e-07	3.5e-05	5.4276	CLECL1	C-type lectin like 1
125111	-1.8962	-1.6933	-5.2039	9.77e-07	3.72e-05	5.3658	GJD3	gap junction protein delta 3
959	-1.8319	-0.26116	-5.2012	9.89e-07	3.76e-05	5.3548	CD40LG	CD40 ligand
8638	-1.9858	2.5854	-5.1996	9.95e-07	3.77e-05	5.3483	OASL	2'-5'-oligoadenylate synthetase like
158830	-1.9956	0.49874	-5.1973	1.01e-06	3.8e-05	5.339	CXorf65	chromosome X open reading frame 65
9363	-1.5515	1.4991	-5.1935	1.02e-06	3.85e-05	5.3236	RAB33A	"RAB33A, member RAS oncogene family"
5579	-2.1733	0.054444	-5.1925	1.03e-06	3.85e-05	5.3197	PRKCB	protein kinase C beta
84868	-1.1649	0.6934	-5.1824	1.07e-06	4.01e-05	5.2787	HAVCR2	hepatitis A virus cellular receptor 2
79930	-1.3174	1.5654	-5.1677	1.14e-06	4.26e-05	5.2195	DOK3	docking protein 3
5284	-1.0366	-1.526	-5.1647	1.15e-06	4.3e-05	5.2074	PIGR	polymeric immunoglobulin receptor
221472	-1.3819	0.33258	-5.1582	1.19e-06	4.41e-05	5.1812	FGD2	"FYVE, RhoGEF and PH domain containing 2"
3117	-1.4863	0.95076	-5.158	1.19e-06	4.41e-05	5.1804	HLA-DQA1	"major histocompatibility complex, class II, DQ alpha 1"
158248	-1.5581	0.12514	-5.1473	1.24e-06	4.6e-05	5.1371	TTC16	tetratricopeptide repeat domain 16
606724	-1.2724	1.5495	-5.1444	1.26e-06	4.64e-05	5.1255	LOC606724	coronin 1A pseudogene
1089	-1.2719	0.10628	-5.1434	1.26e-06	4.65e-05	5.1213	CEACAM4	CEA cell adhesion molecule 4
84106	-1.1874	0.15766	-5.1342	1.32e-06	4.82e-05	5.0844	PRAM1	PML-RARA regulated adaptor molecule 1
11035	-2.2218	-2.1139	-5.1286	1.35e-06	4.93e-05	5.0621	RIPK3	receptor interacting serine/threonine kinase 3
29933	-1.4735	1.2729	-5.1254	1.36e-06	4.98e-05	5.0491	GPR132	G protein-coupled receptor 132
100506736	-1.6562	-0.47356	-5.1188	1.4e-06	5.11e-05	5.0226	SLFN12L	schlafen family member 12 like
122618	-1.1718	-0.38282	-5.1172	1.41e-06	5.13e-05	5.0162	PLD4	phospholipase D family member 4
140679	-4.2613	-0.34475	-5.1157	1.42e-06	5.15e-05	5.0102	SLC32A1	solute carrier family 32 member 1
6753	-1.468	0.315	-5.1125	1.44e-06	5.2e-05	4.9973	SSTR3	somatostatin receptor 3
933	-1.3964	-0.076747	-5.1096	1.46e-06	5.25e-05	4.9859	CD22	CD22 molecule
10384	-2.5299	-0.58526	-5.1068	1.48e-06	5.3e-05	4.9746	BTN3A3	butyrophilin subfamily 3 member A3
100141515	-1.4198	-0.25746	-5.1032	1.5e-06	5.37e-05	4.9603	C17orf99	chromosome 17 open reading frame 99
2207	-1.0378	0.77992	-5.0935	1.56e-06	5.58e-05	4.9212	FCER1G	Fc fragment of IgE receptor Ig
6891	-2.7796	3.8173	-5.0927	1.57e-06	5.59e-05	4.918	TAP2	"transporter 2, ATP binding cassette subfamily B member"
83758	-1.8442	-0.30196	-5.0849	1.62e-06	5.76e-05	4.8867	RBP5	retinol binding protein 5
10462	-1.5737	-1.3122	-5.0775	1.67e-06	5.93e-05	4.8574	CLEC10A	C-type lectin domain containing 10A
3118	-1.3721	0.85814	-5.0756	1.68e-06	5.96e-05	4.8499	HLA-DQA2	"major histocompatibility complex, class II, DQ alpha 2"
146722	-1.2117	1.2138	-5.0725	1.71e-06	6.02e-05	4.8375	CD300LF	CD300 molecule like family member f
200315	-1.4483	2.2323	-5.0714	1.72e-06	6.03e-05	4.8329	APOBEC3A	apolipoprotein B mRNA editing enzyme catalytic subunit 3A
5341	-1.3559	0.662	-5.0697	1.73e-06	6.06e-05	4.8264	PLEK	pleckstrin
5293	-1.7785	0.55708	-5.0638	1.77e-06	6.2e-05	4.8027	PIK3CD	"phosphatidylinositol-4,5-bisphosphate 3-kinase catalytic subunit delta"
27128	-1.3758	0.19789	-5.059	1.81e-06	6.31e-05	4.7835	CYTH4	cytohesin 4
53829	-2.068	-2.0276	-5.0539	1.85e-06	6.43e-05	4.7632	P2RY13	purinergic receptor P2Y13
54436	-1.3517	0.35364	-5.0526	1.86e-06	6.45e-05	4.7581	SH3TC1	SH3 domain and tetratricopeptide repeats 1
131450	-1.1403	-0.71506	-5.0475	1.9e-06	6.57e-05	4.7378	CD200R1	CD200 receptor 1
84329	-1.7936	0.079399	-5.0459	1.91e-06	6.6e-05	4.7315	HVCN1	hydrogen voltage gated channel 1
645432	-1.4898	0.75648	-5.0401	1.96e-06	6.75e-05	4.7081	ARRDC5	arrestin domain containing 5
3665	-1.7643	1.8604	-5.0364	1.99e-06	6.83e-05	4.6937	IRF7	interferon regulatory factor 7
118932	-1.0525	1.1934	-5.0358	1.99e-06	6.84e-05	4.691	ANKRD22	ankyrin repeat domain 22
83666	-2.2512	1.574	-5.0347	2e-06	6.85e-05	4.6869	PARP9	poly(ADP-ribose) polymerase family member 9
6672	-2.6296	-0.8155	-5.0301	2.04e-06	6.97e-05	4.6686	SP100	SP100 nuclear antigen
256586	-1.47	0.86133	-5.0271	2.07e-06	7.03e-05	4.6566	LYSMD2	LysM domain containing 2
4210	-1.2295	0.36837	-5.0269	2.07e-06	7.03e-05	4.6557	MEFV	"MEFV innate immuity regulator, pyrin"
3105	-1.919	2.4205	-5.0213	2.12e-06	7.18e-05	4.6334	HLA-A	"major histocompatibility complex, class I, A"
2124	-1.8158	0.37216	-5.015	2.17e-06	7.35e-05	4.6085	EVI2B	ecotropic viral integration site 2B
2848	-1.8019	0.30711	-4.9995	2.32e-06	7.8e-05	4.5472	GPR25	G protein-coupled receptor 25
9235	-1.8296	2.3332	-4.9968	2.35e-06	7.87e-05	4.5365	IL32	interleukin 32
4682	-1.4398	0.0042	-4.9959	2.35e-06	7.88e-05	4.5331	NUBP1	nucleotide binding protein 1
974	-1.8867	0.45513	-4.9937	2.38e-06	7.94e-05	4.5244	CD79B	CD79b molecule
11119	-2.3822	-0.53488	-4.9905	2.41e-06	8.01e-05	4.5118	BTN3A1	butyrophilin subfamily 3 member A1
54847	-1.5187	-2.3349	-4.9902	2.41e-06	8.01e-05	4.5104	SIDT1	SID1 transmembrane family member 1
8820	-1.2936	0.65546	-4.9864	2.45e-06	8.12e-05	4.4953	HESX1	HESX homeobox 1
150372	-1.1234	0.86307	-4.98	2.52e-06	8.31e-05	4.4701	NFAM1	NFAT activating protein with ITAM motif 1
11184	-1.3235	1.6171	-4.9799	2.52e-06	8.31e-05	4.4696	MAP4K1	mitogen-activated protein kinase kinase kinase kinase 1
57559	-1.9901	-0.74589	-4.9775	2.54e-06	8.37e-05	4.4601	STAMBPL1	STAM binding protein like 1
54625	-2.2	1.1851	-4.9769	2.55e-06	8.37e-05	4.4579	PARP14	poly(ADP-ribose) polymerase family member 14
24138	-1.7186	-0.2702	-4.976	2.56e-06	8.38e-05	4.4542	IFIT5	interferon induced protein with tetratricopeptide repeats 5
2123	-1.4837	0.50764	-4.9735	2.59e-06	8.45e-05	4.4446	EVI2A	ecotropic viral integration site 2A
54558	1.9916	-2.86	4.9719	2.6e-06	8.49e-05	4.4381	SPATA6	spermatogenesis associated 6
401124	-1.4748	0.21121	-4.9681	2.65e-06	8.6e-05	4.423	DTHD1	death domain containing 1
3700	-1.2112	-1.1255	-4.9647	2.68e-06	8.71e-05	4.4098	ITIH4	inter-alpha-trypsin inhibitor heavy chain 4
5730	-1.8477	-1.9255	-4.9622	2.71e-06	8.77e-05	4.4001	PTGDS	prostaglandin D2 synthase
9437	-1.6289	0.089558	-4.9568	2.77e-06	8.95e-05	4.3787	NCR1	natural cytotoxicity triggering receptor 1
3120	-1.3412	0.73222	-4.9481	2.87e-06	9.26e-05	4.3446	HLA-DQB2	"major histocompatibility complex, class II, DQ beta 2"
130589	-1.5567	0.025828	-4.9465	2.89e-06	9.3e-05	4.3382	GALM	galactose mutarotase
9267	-1.694	1.5092	-4.9438	2.93e-06	9.39e-05	4.3274	CYTH1	cytohesin 1
3136	-1.3542	1.5882	-4.9396	2.98e-06	9.53e-05	4.3109	HLA-H	"major histocompatibility complex, class I, H (pseudogene)"
81704	-2.3608	-1.7124	-4.9281	3.12e-06	9.97e-05	4.2657	DOCK8	dedicator of cytokinesis 8
79442	-1.1108	-3.2371	-4.9259	3.15e-06	0.00010042	4.2571	LRRC2	leucine rich repeat containing 2
124460	-1.7987	1.5888	-4.9228	3.19e-06	0.00010145	4.2453	SNX20	sorting nexin 20
6355	-1.0641	0.06705	-4.9196	3.24e-06	0.00010259	4.2325	CCL8	C-C motif chemokine ligand 8
89790	-1.1425	0.74851	-4.9118	3.34e-06	0.00010572	4.202	SIGLEC10	sialic acid binding Ig like lectin 10
53	-1.1673	1.2147	-4.9096	3.37e-06	0.00010646	4.1932	ACP2	"acid phosphatase 2, lysosomal"
3603	-1.8852	-1.2822	-4.9017	3.49e-06	0.00010973	4.1623	IL16	interleukin 16
2634	-2.8318	-2.458	-4.9012	3.49e-06	0.00010973	4.1603	GBP2	guanylate binding protein 2
389903	-5.5926	4.8511	-4.898	3.54e-06	0.0001108	4.1478	CSAG3	CSAG family member 3
64780	-1.2545	1.1722	-4.8977	3.54e-06	0.0001108	4.1469	MICAL1	"microtubule associated monooxygenase, calponin and LIM domain containing 1"
64231	-1.2046	-0.41592	-4.881	3.8e-06	0.00011846	4.0816	MS4A6A	membrane spanning 4-domains A6A
129607	-1.6106	1.9398	-4.8736	3.91e-06	0.00012184	4.0528	CMPK2	cytidine/uridine monophosphate kinase 2
8477	-1.4454	0.56667	-4.873	3.92e-06	0.00012188	4.0504	GPR65	G protein-coupled receptor 65
84636	-1.3464	0.15191	-4.8704	3.97e-06	0.00012291	4.0404	GPR174	G protein-coupled receptor 174
3697	-1.4761	-0.12759	-4.8673	4.02e-06	0.00012396	4.0281	ITIH1	inter-alpha-trypsin inhibitor heavy chain 1
51411	-1.478	1.3137	-4.8649	4.06e-06	0.00012487	4.019	BIN2	bridging integrator 2
80380	-1.5926	-0.3156	-4.8639	4.07e-06	0.00012513	4.015	PDCD1LG2	programmed cell death 1 ligand 2
117289	-1.8763	0.30201	-4.8564	4.2e-06	0.00012836	3.9857	TAGAP	T cell activation RhoGTPase activating protein
695	-1.3659	0.5794	-4.8563	4.2e-06	0.00012836	3.9856	BTK	Bruton tyrosine kinase
729230	-1.7109	0.062798	-4.8561	4.21e-06	0.00012836	3.9846	CCR2	C-C motif chemokine receptor 2
55008	-1.6252	0.60112	-4.85	4.31e-06	0.00013126	3.9612	HERC6	HECT and RLD domain containing E3 ubiquitin protein ligase family member 6
51703	-2.9915	-2.5089	-4.8496	4.32e-06	0.00013126	3.9594	ACSL5	acyl-CoA synthetase long chain family member 5
1235	-1.1061	0.057253	-4.8464	4.38e-06	0.0001327	3.947	CCR6	C-C motif chemokine receptor 6
7409	-1.4592	0.62157	-4.8444	4.42e-06	0.00013352	3.9391	VAV1	vav guanine nucleotide exchange factor 1
4242	-1.4	-1.5419	-4.8404	4.49e-06	0.00013543	3.9236	MFNG	MFNG O-fucosylpeptide 3-beta-N-acetylglucosaminyltransferase
10320	-1.744	0.65297	-4.839	4.51e-06	0.00013589	3.9183	IKZF1	IKAROS family zinc finger 1
285180	-1.7878	2.3294	-4.836	4.57e-06	0.00013731	3.9065	RUFY4	RUN and FYVE domain containing 4
1193	-1.505	-1.9305	-4.8346	4.59e-06	0.00013775	3.9014	CLIC2	chloride intracellular channel 2
654346	-1.4182	0.98714	-4.8325	4.64e-06	0.00013866	3.8931	LGALS9C	galectin 9C
8519	-1.7778	0.70862	-4.8303	4.68e-06	0.00013931	3.8847	IFITM1	interferon induced transmembrane protein 1
139716	-1.4933	-1.2936	-4.8293	4.7e-06	0.00013961	3.8806	GAB3	GRB2 associated binding protein 3
7185	-1.7651	1.3821	-4.8279	4.72e-06	0.00014009	3.8751	TRAF1	TNF receptor associated factor 1
151636	-1.8949	1.5431	-4.8274	4.73e-06	0.00014009	3.8733	DTX3L	deltex E3 ubiquitin ligase 3L
115350	-1.5191	0.61519	-4.8265	4.75e-06	0.00014028	3.87	FCRL1	Fc receptor like 1
9806	-1.9688	2.2511	-4.8256	4.77e-06	0.00014052	3.8664	SPOCK2	"SPARC (osteonectin), cwcv and kazal like domains proteoglycan 2"
84875	-1.5209	1.0161	-4.8212	4.86e-06	0.00014239	3.8493	PARP10	poly(ADP-ribose) polymerase family member 10
197259	-1.7441	0.98677	-4.8209	4.86e-06	0.00014239	3.8482	MLKL	mixed lineage kinase domain like pseudokinase
57379	-1.5997	0.29791	-4.8206	4.87e-06	0.00014239	3.847	AICDA	activation induced cytidine deaminase
5788	-1.8911	0.50516	-4.8203	4.87e-06	0.00014239	3.8458	PTPRC	protein tyrosine phosphatase receptor type C
4791	-1.5724	2.1733	-4.8144	4.99e-06	0.0001456	3.8228	NFKB2	nuclear factor kappa B subunit 2
83937	-1.4617	0.92115	-4.8127	5.03e-06	0.00014627	3.8165	RASSF4	Ras association domain family member 4
10616	-1.977	0.007362	-4.8122	5.04e-06	0.00014627	3.8145	RBCK1	RANBP2-type and C3HC4-type zinc finger containing 1
10223	-1.4416	0.56669	-4.8073	5.14e-06	0.0001489	3.7957	GPA33	glycoprotein A33
93349	-3.3857	-1.2558	-4.8057	5.17e-06	0.00014934	3.7896	SP140L	SP140 nuclear body protein like
29126	-1.8425	0.40882	-4.8056	5.18e-06	0.00014934	3.789	CD274	CD274 molecule
7805	-1.2754	1.2116	-4.802	5.25e-06	0.00015122	3.7752	LAPTM5	lysosomal protein transmembrane 5
3386	-1.4523	0.19295	-4.8014	5.27e-06	0.0001513	3.7727	ICAM4	intercellular adhesion molecule 4 (Landsteiner-Wiener blood group)
7456	-1.6401	-0.20689	-4.8008	5.28e-06	0.00015134	3.7705	WIPF1	WAS/WASL interacting protein family member 1
684	-1.9461	0.42674	-4.7982	5.33e-06	0.00015264	3.7605	BST2	bone marrow stromal cell antigen 2
10666	-1.5427	0.40524	-4.7952	5.4e-06	0.00015422	3.7488	CD226	CD226 molecule
10261	-1.2956	0.4429	-4.7895	5.53e-06	0.00015752	3.7269	IGSF6	immunoglobulin superfamily member 6
54504	-1.2364	-0.51392	-4.7871	5.58e-06	0.00015876	3.7175	CPVL	carboxypeptidase vitellogenic like
3959	-1.8101	0.58628	-4.7853	5.62e-06	0.00015957	3.7108	LGALS3BP	galectin 3 binding protein
79132	-1.8845	-0.20814	-4.7845	5.64e-06	0.00015977	3.7077	DHX58	DExH-box helicase 58
3107	-1.7843	2.1395	-4.7828	5.68e-06	0.00016054	3.7012	HLA-C	"major histocompatibility complex, class I, C"
10062	-1.0621	-0.88055	-4.7816	5.71e-06	0.00016101	3.6965	NR1H3	nuclear receptor subfamily 1 group H member 3
834	-2.365	-0.93248	-4.777	5.82e-06	0.00016373	3.6788	CASP1	caspase 1
55080	-2.2802	0.65901	-4.7759	5.84e-06	0.00016415	3.6744	TAPBPL	TAP binding protein like
79865	-1.423	0.7971	-4.7732	5.91e-06	0.00016564	3.664	TREML2	triggering receptor expressed on myeloid cells like 2
6363	-1.6633	0.35883	-4.7704	5.98e-06	0.00016719	3.6533	CCL19	C-C motif chemokine ligand 19
3116	-1.4085	1.4708	-4.7682	6.03e-06	0.0001683	3.6451	HLA-DPB2	"major histocompatibility complex, class II, DP beta 2 (pseudogene)"
10859	-1.4113	1.191	-4.7665	6.07e-06	0.00016888	3.6382	LILRB1	leukocyte immunoglobulin like receptor B1
3811	-1.3622	-0.29689	-4.7664	6.07e-06	0.00016888	3.6381	KIR3DL1	"killer cell immunoglobulin like receptor, three Ig domains and long cytoplasmic tail 1"
941	-1.374	2.7582	-4.7656	6.09e-06	0.00016907	3.6351	CD80	CD80 molecule
440107	-1.2861	-0.14473	-4.7614	6.2e-06	0.00017165	3.619	PLEKHG7	pleckstrin homology and RhoGEF domain containing G7
4939	-1.6558	1.6824	-4.7592	6.26e-06	0.0001729	3.6102	OAS2	2'-5'-oligoadenylate synthetase 2
6916	-1.2656	-0.39322	-4.7583	6.28e-06	0.00017316	3.6069	TBXAS1	thromboxane A synthase 1
3112	-1.1167	1.5351	-4.7568	6.32e-06	0.00017388	3.6011	HLA-DOB	"major histocompatibility complex, class II, DO beta"
400823	-1.2844	-0.68498	-4.755	6.36e-06	0.0001748	3.5943	FAM177B	family with sequence similarity 177 member B
11274	-1.4097	2.0929	-4.7406	6.75e-06	0.00018458	3.5392	USP18	ubiquitin specific peptidase 18
129531	-1.5738	0.65578	-4.737	6.85e-06	0.00018694	3.5253	MITD1	microtubule interacting and trafficking domain containing 1
3248	-1.21	-1.4736	-4.7311	7.01e-06	0.00019111	3.5026	HPGD	15-hydroxyprostaglandin dehydrogenase
6773	-2.0095	0.56411	-4.7304	7.03e-06	0.00019127	3.5	STAT2	signal transducer and activator of transcription 2
11054	-1.1657	1.03	-4.7283	7.09e-06	0.00019218	3.4918	OGFR	opioid growth factor receptor
27033	-1.6205	2.0097	-4.7272	7.12e-06	0.00019265	3.4877	ZBTB32	zinc finger and BTB domain containing 32
3957	-1.292	0.37792	-4.7191	7.36e-06	0.00019864	3.457	LGALS2	galectin 2
1267	-1.3829	1.4675	-4.7144	7.5e-06	0.00020207	3.439	CNP	"2',3'-cyclic nucleotide 3' phosphodiesterase"
22985	-1.0568	-0.52134	-4.7133	7.54e-06	0.00020257	3.4348	ACIN1	apoptotic chromatin condensation inducer 1
27074	-1.1261	2.5382	-4.7111	7.6e-06	0.00020401	3.4263	LAMP3	lysosomal associated membrane protein 3
57705	-1.5141	0.4647	-4.7092	7.66e-06	0.00020515	3.4192	WDFY4	WDFY family member 4
255231	-1.0504	2.011	-4.7053	7.78e-06	0.00020803	3.4042	MCOLN2	mucolipin 2
313	-1.5512	0.23514	-4.7004	7.94e-06	0.00021177	3.3856	AOAH	acyloxyacyl hydrolase
10219	-1.0107	-0.38283	-4.6955	8.1e-06	0.00021523	3.3667	KLRG1	killer cell lectin like receptor G1
6892	-1.7543	2.918	-4.6928	8.19e-06	0.00021712	3.3567	TAPBP	TAP binding protein
474344	-1.5405	-2.5774	-4.6896	8.29e-06	0.00021949	3.3446	GIMAP6	"GTPase, IMAP family member 6"
80342	-1.3794	1.6582	-4.6812	8.58e-06	0.00022671	3.3123	TRAF3IP3	TRAF3 interacting protein 3
10288	-1.0746	0.86065	-4.6805	8.6e-06	0.00022684	3.31	LILRB2	leukocyte immunoglobulin like receptor B2
116449	-1.1257	-0.007771	-4.68	8.62e-06	0.00022691	3.3079	CLNK	cytokine dependent hematopoietic cell linker
6370	-1.3728	1.1617	-4.6793	8.64e-06	0.00022709	3.3054	CCL25	C-C motif chemokine ligand 25
4066	-1.0673	-0.26318	-4.6748	8.8e-06	0.00023036	3.2883	LYL1	LYL1 basic helix-loop-helix family member
27181	-1.5708	-0.86169	-4.6692	9e-06	0.00023514	3.2672	SIGLEC8	sialic acid binding Ig like lectin 8
1880	-1.3453	0.2709	-4.6649	9.16e-06	0.00023836	3.2508	GPR183	G protein-coupled receptor 183
3574	-1.5024	-0.62912	-4.6643	9.18e-06	0.00023849	3.2485	IL7	interleukin 7
90011	-1.3765	-0.53338	-4.6622	9.26e-06	0.00024013	3.2403	KIR3DX1	"killer cell immunoglobulin like receptor, three Ig domains X1 (pseudogene)"
10385	-1.5107	0.98242	-4.6608	9.31e-06	0.00024095	3.2353	BTN2A2	butyrophilin subfamily 2 member A2
814	-1.6051	1.0991	-4.6602	9.34e-06	0.00024115	3.2328	CAMK4	calcium/calmodulin dependent protein kinase IV
7462	-1.3373	1.1205	-4.6596	9.36e-06	0.0002413	3.2304	LAT2	linker for activation of T cells family member 2
5026	-1.4402	1.8318	-4.6586	9.4e-06	0.00024172	3.2269	P2RX5	purinergic receptor P2X 5
710	-1.2121	-1.7079	-4.6582	9.41e-06	0.00024172	3.2253	SERPING1	serpin family G member 1
92241	-2.1994	-1.0108	-4.6573	9.44e-06	0.000242	3.2221	RCSD1	RCSD domain containing 1
388646	-1.6531	-0.14571	-4.657	9.46e-06	0.000242	3.2207	GBP7	guanylate binding protein 7
391	-1.198	1.0513	-4.6561	9.49e-06	0.0002424	3.2174	RHOG	ras homolog family member G
133418	-2.0402	-1.2142	-4.6489	9.77e-06	0.00024907	3.1901	EMB	embigin
9450	-1.1339	0.23504	-4.6386	1.02e-05	0.00025904	3.1514	LY86	lymphocyte antigen 86
152789	-1.6548	2.6929	-4.637	1.02e-05	0.00026026	3.1452	JAKMIP1	janus kinase and microtubule interacting protein 1
1269	-1.4914	0.63793	-4.6308	1.05e-05	0.00026594	3.1219	CNR2	cannabinoid receptor 2
4640	-1.2992	0.19747	-4.6307	1.05e-05	0.00026594	3.1214	MYO1A	myosin IA
56961	-1.2491	0.22307	-4.6278	1.06e-05	0.00026854	3.1106	SHD	Src homology 2 domain containing transforming protein D
2853	-1.846	0.46773	-4.6268	1.07e-05	0.0002692	3.1065	GPR31	G protein-coupled receptor 31
8717	-1.2904	0.42806	-4.6232	1.08e-05	0.00027257	3.0931	TRADD	TNFRSF1A associated via death domain
3606	-1.4094	1.9974	-4.6222	1.09e-05	0.00027318	3.0893	IL18	interleukin 18
912	-1.6915	-0.26154	-4.6194	1.1e-05	0.00027535	3.079	CD1D	CD1d molecule
10750	-1.2255	-0.43941	-4.6193	1.1e-05	0.00027535	3.0784	GRAP	GRB2 related adaptor protein
80830	-1.0841	-0.50412	-4.6168	1.11e-05	0.00027757	3.0691	APOL6	apolipoprotein L6
5452	-1.3286	0.60332	-4.6092	1.15e-05	0.00028568	3.0403	POU2F2	POU class 2 homeobox 2
27430	-1.7254	-1.9505	-4.6074	1.15e-05	0.00028718	3.0337	MAT2B	methionine adenosyltransferase 2B
5371	-1.6779	0.84214	-4.6041	1.17e-05	0.00029053	3.0211	PML	promyelocytic leukemia
6793	-1.4232	0.17882	-4.6036	1.17e-05	0.00029057	3.0193	STK10	serine/threonine kinase 10
940	-1.207	0.1405	-4.592	1.23e-05	0.00030373	2.9759	CD28	CD28 molecule
81894	-1.9242	-0.41525	-4.5913	1.23e-05	0.00030407	2.9732	SLC25A28	solute carrier family 25 member 28
9881	-2.0609	-0.78645	-4.5905	1.23e-05	0.00030442	2.9703	TRANK1	tetratricopeptide repeat and ankyrin repeat containing 1
84871	1.7474	-1.393	4.5901	1.24e-05	0.00030442	2.9687	AGBL4	ATP/GTP binding protein like 4
7098	-1.7206	-2.8857	-4.5835	1.27e-05	0.00031141	2.944	TLR3	toll like receptor 3
260434	-1.5144	0.57601	-4.5804	1.28e-05	0.00031471	2.9324	PYDC1	pyrin domain containing 1
390072	-1.2577	-1.3979	-4.5747	1.31e-05	0.00032136	2.911	OR52N4	olfactory receptor family 52 subfamily N member 4 (gene/pseudogene)
8740	-1.2874	0.20546	-4.5743	1.32e-05	0.00032136	2.9094	TNFSF14	TNF superfamily member 14
3071	-1.3781	0.45855	-4.5661	1.36e-05	0.00033142	2.8788	NCKAP1L	NCK associated protein 1 like
23031	-1.3554	-0.85997	-4.5607	1.39e-05	0.00033794	2.8588	MAST3	microtubule associated serine/threonine kinase 3
3804	-1.46	-0.10689	-4.5564	1.41e-05	0.00034321	2.8425	KIR2DL3	"killer cell immunoglobulin like receptor, two Ig domains and long cytoplasmic tail 3"
155038	-1.3677	-2.7775	-4.5559	1.42e-05	0.00034321	2.8409	GIMAP8	"GTPase, IMAP family member 8"
1475	-1.7036	-0.71317	-4.5472	1.47e-05	0.00035468	2.8083	CSTA	cystatin A
342618	-1.1243	-0.26698	-4.5454	1.48e-05	0.00035656	2.8017	SLFN14	schlafen family member 14
50856	-1.4874	0.71129	-4.5437	1.49e-05	0.00035834	2.7954	CLEC4A	C-type lectin domain family 4 member A
3429	-1.5178	1.1946	-4.5386	1.52e-05	0.00036446	2.7762	IFI27	interferon alpha inducible protein 27
10875	-1.7814	-1.9552	-4.532	1.56e-05	0.0003728	2.7517	FGL2	fibrinogen like 2
26253	-1.0379	1.0313	-4.5312	1.56e-05	0.00037332	2.7486	CLEC4E	C-type lectin domain family 4 member E
3660	-2.3537	-1.4429	-4.5249	1.6e-05	0.00038108	2.7255	IRF2	interferon regulatory factor 2
80774	-1.2405	2.7122	-4.5247	1.6e-05	0.00038108	2.7245	LIMD2	LIM domain containing 2
4033	-2.0416	-1.4425	-4.5228	1.61e-05	0.00038328	2.7175	LRMP	lymphoid restricted membrane protein
114294	-1.372	0.47885	-4.518	1.65e-05	0.00038985	2.6999	LACTB	lactamase beta
64108	-1.9639	1.259	-4.5169	1.65e-05	0.0003909	2.6957	RTP4	receptor transporter protein 4
130074	2.318	-1.6624	4.5164	1.66e-05	0.00039107	2.6937	FAM168B	family with sequence similarity 168 member B
51582	1.74	1.0414	4.5039	1.74e-05	0.00040877	2.6473	AZIN1	antizyme inhibitor 1
4069	-1.1198	1.3277	-4.5023	1.75e-05	0.00041065	2.6414	LYZ	lysozyme
132160	-1.4391	-1.7805	-4.4971	1.79e-05	0.00041699	2.6222	PPM1M	"protein phosphatase, Mg2+/Mn2+ dependent 1M"
25939	-1.2176	-0.2894	-4.4953	1.8e-05	0.00041929	2.6155	SAMHD1	SAM and HD domain containing deoxynucleoside triphosphate triphosphohydrolase 1
55707	-1.4645	0.65235	-4.494	1.81e-05	0.00042068	2.6108	NECAP2	NECAP endocytosis associated 2
84699	-1.8131	0.7677	-4.4863	1.86e-05	0.00043294	2.5822	CREB3L3	cAMP responsive element binding protein 3 like 3
29967	1.981	0.90422	4.4838	1.88e-05	0.00043644	2.5731	LRP12	LDL receptor related protein 12
7294	-1.5553	-0.3355	-4.4823	1.89e-05	0.00043818	2.5678	TXK	TXK tyrosine kinase
64098	-1.3208	1.0215	-4.4817	1.9e-05	0.00043857	2.5654	PARVG	parvin gamma
26051	-1.3668	-1.9008	-4.4718	1.97e-05	0.00045526	2.5287	PPP1R16B	protein phosphatase 1 regulatory subunit 16B
259283	-1.6803	0.42226	-4.4691	1.99e-05	0.00045918	2.5191	MDS2	myelodysplastic syndrome 2 translocation associated
55601	-1.7771	0.16508	-4.4672	2.01e-05	0.00046189	2.512	DDX60	DExD/H-box helicase 60
3635	-1.6549	-0.60939	-4.4663	2.02e-05	0.00046286	2.5084	INPP5D	inositol polyphosphate-5-phosphatase D
4647	-1.1791	-0.30072	-4.4543	2.11e-05	0.00048426	2.4645	MYO7A	myosin VIIA
3593	-1.8151	1.9328	-4.449	2.16e-05	0.00049358	2.445	IL12B	interleukin 12B
26191	-1.1142	0.97004	-4.4463	2.18e-05	0.00049793	2.4352	PTPN22	protein tyrosine phosphatase non-receptor type 22
11006	-1.0894	1.2758	-4.4446	2.2e-05	0.00050043	2.429	LILRB4	leukocyte immunoglobulin like receptor B4
4354	-1.0876	-0.50945	-4.444	2.2e-05	0.00050079	2.4267	MPP1	membrane palmitoylated protein 1
283420	-1.2953	-1.1184	-4.4418	2.22e-05	0.00050441	2.4184	CLEC9A	C-type lectin domain containing 9A
1794	-1.4317	0.34432	-4.4375	2.26e-05	0.0005121	2.4027	DOCK2	dedicator of cytokinesis 2
326624	-2.0461	-1.1915	-4.4323	2.3e-05	0.00052159	2.3839	RAB37	"RAB37, member RAS oncogene family"
6570	-1.0205	-0.086448	-4.4316	2.31e-05	0.00052217	2.3813	SLC18A1	solute carrier family 18 member A1
57674	-1.7997	1.0157	-4.4307	2.32e-05	0.0005232	2.3779	RNF213	ring finger protein 213
6398	-1.6633	1.8989	-4.4294	2.33e-05	0.00052505	2.3731	SECTM1	secreted and transmembrane 1
79891	-1.8978	-3.2653	-4.4173	2.44e-05	0.00054949	2.3288	ZNF671	zinc finger protein 671
393	-1.1979	0.78591	-4.4161	2.45e-05	0.00055113	2.3245	ARHGAP4	Rho GTPase activating protein 4
84807	-1.0451	0.46379	-4.4116	2.5e-05	0.00055997	2.3081	NFKBID	NFKB inhibitor delta
26270	-1.6659	2.2298	-4.4062	2.55e-05	0.00057101	2.2882	FBXO6	F-box protein 6
9020	-1.0131	-0.37698	-4.4038	2.57e-05	0.0005745	2.2795	MAP3K14	mitogen-activated protein kinase kinase kinase 14
9961	-1.2662	0.065605	-4.4016	2.6e-05	0.00057849	2.2715	MVP	major vault protein
53840	-2.4487	-2.9108	-4.3985	2.63e-05	0.00058447	2.2603	TRIM34	tripartite motif containing 34
840	-2.1473	-1.1114	-4.396	2.65e-05	0.00058929	2.2511	CASP7	caspase 7
200407	1.5459	0.54475	4.3905	2.71e-05	0.00060014	2.231	CREG2	cellular repressor of E1A stimulated genes 2
9056	-1.3383	1.066	-4.3876	2.74e-05	0.00060588	2.2205	SLC7A7	solute carrier family 7 member 7
8869	-1.3318	-1.3424	-4.3814	2.81e-05	0.00061972	2.1978	ST3GAL5	"ST3 beta-galactoside alpha-2,3-sialyltransferase 5"
1535	-1.2475	1.7799	-4.3801	2.82e-05	0.00062184	2.1931	CYBA	cytochrome b-245 alpha chain
257068	-1.9513	-0.015699	-4.3781	2.84e-05	0.0006257	2.1858	PLCXD2	phosphatidylinositol specific phospholipase C X domain containing 2
7127	-1.715	0.77519	-4.3754	2.87e-05	0.0006313	2.176	TNFAIP2	TNF alpha induced protein 2
29802	-1.2762	1.6242	-4.3746	2.88e-05	0.00063222	2.1731	VPREB3	V-set pre-B cell surrogate light chain 3
7412	-1.5183	0.42268	-4.3624	3.02e-05	0.00066165	2.129	VCAM1	vascular cell adhesion molecule 1
486	-1.0874	-0.21336	-4.353	3.13e-05	0.0006851	2.0949	FXYD2	FXYD domain containing ion transport regulator 2
161145	-1.0355	-0.76669	-4.3469	3.21e-05	0.00070027	2.0729	TMEM229B	transmembrane protein 229B
51744	-1.5547	-0.21697	-4.3343	3.37e-05	0.00073391	2.0274	CD244	CD244 molecule
4046	-1.2303	-0.038848	-4.3325	3.39e-05	0.0007379	2.0208	LSP1	lymphocyte specific protein 1
171389	-1.1348	-0.30778	-4.3304	3.42e-05	0.00074145	2.0134	NLRP6	NLR family pyrin domain containing 6
149111	1.2454	-0.60443	4.3298	3.43e-05	0.00074204	2.0112	CNIH3	cornichon family AMPA receptor auxiliary protein 3
54923	-1.1821	1.4313	-4.319	3.57e-05	0.00077244	1.9721	LIME1	Lck interacting transmembrane adaptor 1
10235	-1.779	-1.0822	-4.3172	3.6e-05	0.00077654	1.9657	RASGRP2	RAS guanyl releasing protein 2
5272	-1.762	0.10413	-4.3019	3.82e-05	0.00082216	1.9107	SERPINB9	serpin family B member 9
83417	-1.16	0.63495	-4.3005	3.84e-05	0.00082531	1.9057	FCRL4	Fc receptor like 4
29108	-1.4153	1.0948	-4.2922	3.96e-05	0.00085051	1.8761	PYCARD	PYD and CARD domain containing
339145	-1.6557	0.93236	-4.2916	3.97e-05	0.00085123	1.8738	FAM92B	family with sequence similarity 92 member B
200316	-1.51	0.21235	-4.2804	4.14e-05	0.00088627	1.8336	APOBEC3F	apolipoprotein B mRNA editing enzyme catalytic subunit 3F
4599	-1.6948	2.1978	-4.2801	4.15e-05	0.00088627	1.8328	MX1	MX dynamin like GTPase 1
28959	-1.5353	0.29205	-4.2791	4.16e-05	0.00088627	1.829	TMEM176B	transmembrane protein 176B
10268	-1.1238	-1.8481	-4.2788	4.17e-05	0.00088627	1.8281	RAMP3	receptor activity modifying protein 3
8875	-1.1315	0.34155	-4.2786	4.17e-05	0.00088627	1.8275	VNN2	vanin 2
734	1.0133	0.55075	4.271	4.29e-05	0.00090957	1.8002	OSGIN2	oxidative stress induced growth inhibitor family member 2
2203	-1.2532	-1.7711	-4.2688	4.33e-05	0.00091603	1.7921	FBP1	fructose-bisphosphatase 1
1240	-1.0069	-0.42439	-4.2678	4.35e-05	0.00091804	1.7887	CMKLR1	chemerin chemokine-like receptor 1
80231	-1.2724	0.062168	-4.2622	4.44e-05	0.00093542	1.7687	CXorf21	chromosome X open reading frame 21
400935	-2.0467	1.3647	-4.2621	4.44e-05	0.00093542	1.7682	IL17REL	interleukin 17 receptor E like
25865	-1.1611	0.66527	-4.2574	4.52e-05	0.00095082	1.7515	PRKD2	protein kinase D2
286148	1.1268	-0.47313	4.2546	4.57e-05	0.00095954	1.7416	DPY19L4	dpy-19 like 4
64407	-1.3786	-0.61603	-4.2423	4.79e-05	0.0010022	1.698	RGS18	regulator of G protein signaling 18
387837	-1.0299	-0.54074	-4.2402	4.83e-05	0.0010088	1.6904	CLEC12B	C-type lectin domain family 12 member B
54930	-1.4859	-1.6942	-4.2333	4.96e-05	0.0010325	1.6659	HAUS4	HAUS augmin like complex subunit 4
4224	-1.1348	0.11372	-4.2309	5e-05	0.001039	1.6573	MEP1A	meprin A subunit alpha
23048	-2.3085	0.34677	-4.2309	5e-05	0.001039	1.6572	FNBP1	formin binding protein 1
2811	-1.443	0.19456	-4.2243	5.13e-05	0.0010618	1.6339	GP1BA	glycoprotein Ib platelet subunit alpha
5583	-2.2506	-3.2272	-4.2239	5.14e-05	0.0010618	1.6327	PRKCH	protein kinase C eta
51131	-1.8247	-0.6741	-4.2222	5.17e-05	0.0010673	1.6265	PHF11	PHD finger protein 11
149699	-1.6457	0.62367	-4.2199	5.22e-05	0.0010752	1.6182	GTSF1L	gametocyte specific factor 1 like
9636	-1.2885	2.5782	-4.2083	5.45e-05	0.0011183	1.5773	ISG15	ISG15 ubiquitin like modifier
25900	-1.2421	-0.92659	-4.201	5.6e-05	0.0011462	1.5517	IFFO1	intermediate filament family orphan 1
8631	-1.122	-0.12792	-4.201	5.6e-05	0.0011462	1.5515	SKAP1	src kinase associated phosphoprotein 1
89932	-1.8356	-1.9177	-4.199	5.64e-05	0.0011516	1.5443	PAPLN	"papilin, proteoglycan like sulfated glycoprotein"
51667	-2.7144	0.77668	-4.1928	5.78e-05	0.001175	1.5228	NUB1	negative regulator of ubiquitin like proteins 1
2592	-2.1172	-1.1943	-4.1903	5.83e-05	0.0011847	1.5137	GALT	galactose-1-phosphate uridylyltransferase
1621	-1.0441	-0.069883	-4.1896	5.85e-05	0.0011858	1.5114	DBH	dopamine beta-hydroxylase
346	-1.334	-0.076091	-4.189	5.86e-05	0.0011868	1.5093	APOC4	apolipoprotein C4
79792	-1.2575	0.8595	-4.1866	5.91e-05	0.0011957	1.5009	GSDMD	gasdermin D
1259	1.3476	-0.47417	4.1859	5.93e-05	0.0011972	1.4984	CNGA1	cyclic nucleotide gated channel subunit alpha 1
118788	-1.149	0.88174	-4.185	5.95e-05	0.0011995	1.4952	PIK3AP1	phosphoinositide-3-kinase adaptor protein 1
838	-1.7397	1.4971	-4.1843	5.97e-05	0.0012012	1.4925	CASP5	caspase 5
3563	-1.0531	-1.0171	-4.1657	6.4e-05	0.0012827	1.4271	IL3RA	interleukin 3 receptor subunit alpha
6367	-1.1071	0.29235	-4.1631	6.46e-05	0.0012903	1.418	CCL22	C-C motif chemokine ligand 22
3652	1.2082	-0.93555	4.1629	6.47e-05	0.0012903	1.4175	IPP	intracisternal A particle-promoted polypeptide
79156	-1.6935	0.38713	-4.1574	6.6e-05	0.0013134	1.3983	PLEKHF1	pleckstrin homology and FYVE domain containing 1
9381	-1.1412	0.27111	-4.1549	6.66e-05	0.0013242	1.3893	OTOF	otoferlin
1237	-1.5582	3.2346	-4.1505	6.77e-05	0.0013443	1.3739	CCR8	C-C motif chemokine receptor 8
22861	-1.5606	-1.8056	-4.1462	6.88e-05	0.0013641	1.3589	NLRP1	NLR family pyrin domain containing 1
157697	-2.2636	-1.2216	-4.143	6.97e-05	0.0013784	1.3478	ERICH1	glutamate rich 1
5729	-1.2782	-1.7216	-4.1418	7e-05	0.0013827	1.3435	PTGDR	prostaglandin D2 receptor
26762	-1.0431	-1.2036	-4.1324	7.25e-05	0.0014281	1.3108	HAVCR1	hepatitis A virus cellular receptor 1
3738	-1.4649	-0.21276	-4.1272	7.39e-05	0.0014539	1.2927	KCNA3	potassium voltage-gated channel subfamily A member 3
55647	-1.5279	0.26524	-4.125	7.45e-05	0.0014642	1.2848	RAB20	"RAB20, member RAS oncogene family"
91543	-1.3216	1.6797	-4.1182	7.64e-05	0.0014993	1.2613	RSAD2	radical S-adenosyl methionine domain containing 2
10906	-1.1652	0.60734	-4.1172	7.67e-05	0.0015029	1.2578	TRAFD1	TRAF-type zinc finger domain containing 1
716	-1.2129	-0.40652	-4.1163	7.7e-05	0.0015057	1.2547	C1S	complement C1s
5018	-1.2526	-1.4029	-4.1154	7.72e-05	0.0015085	1.2516	OXA1L	OXA1L mitochondrial inner membrane protein
7471	-1.1527	-0.46496	-4.1112	7.85e-05	0.0015303	1.2369	WNT1	Wnt family member 1
3604	-1.4086	3.2356	-4.103	8.09e-05	0.0015734	1.2084	TNFRSF9	TNF receptor superfamily member 9
170482	-1.2916	0.43477	-4.1001	8.18e-05	0.001588	1.1984	CLEC4C	C-type lectin domain family 4 member C
6366	-1.4802	-2.3659	-4.098	8.24e-05	0.0015979	1.191	CCL21	C-C motif chemokine ligand 21
4868	-1.7982	1.0461	-4.0973	8.26e-05	0.0015979	1.1887	NPHS1	"NPHS1 adhesion molecule, nephrin"
440836	-1.53	0.34791	-4.097	8.27e-05	0.0015979	1.1874	ODF3B	outer dense fiber of sperm tails 3B
79178	-1.8711	-2.9831	-4.0946	8.34e-05	0.001605	1.1794	THTPA	thiamine triphosphatase
2208	-1.0421	-0.80638	-4.0814	8.77e-05	0.0016814	1.1334	FCER2	Fc fragment of IgE receptor II
4615	-1.3409	1.9792	-4.0763	8.93e-05	0.0017107	1.116	MYD88	MYD88 innate immune signal transduction adaptor
84870	-1.2359	-2.6571	-4.0723	9.06e-05	0.0017339	1.1022	RSPO3	R-spondin 3
285601	-1.1673	-0.49693	-4.0668	9.25e-05	0.0017673	1.0831	GPR150	G protein-coupled receptor 150
55840	-1.1922	0.78757	-4.0664	9.27e-05	0.0017677	1.0816	EAF2	ELL associated factor 2
4940	-1.3914	1.6812	-4.0631	9.38e-05	0.0017866	1.0704	OAS3	2'-5'-oligoadenylate synthetase 3
926	-1.2643	0.84526	-4.0584	9.54e-05	0.0018126	1.0543	CD8B	CD8b molecule
146223	1.0257	0.21068	4.0577	9.57e-05	0.0018152	1.0517	CMTM4	CKLF like MARVEL transmembrane domain containing 4
9976	-1.1257	-1.1864	-4.0561	9.62e-05	0.0018232	1.0463	CLEC2B	C-type lectin domain family 2 member B
2643	-1.2581	1.4369	-4.0463	9.98e-05	0.0018781	1.0125	GCH1	GTP cyclohydrolase 1
9138	-1.1921	1.3832	-4.0463	9.98e-05	0.0018781	1.0123	ARHGEF1	Rho guanine nucleotide exchange factor 1
55801	-1.5931	-0.47628	-4.033	0.0001048	0.0019665	0.96695	IL26	interleukin 26
25932	1.1016	-0.011912	4.0278	0.00010685	0.0019948	0.94896	CLIC4	chloride intracellular channel 4
55074	1.0093	-0.75577	4.0231	0.00010872	0.0020261	0.93283	OXR1	oxidation resistance 1
5971	-1.1981	2.3233	-4.0185	0.00011057	0.0020579	0.91704	RELB	"RELB proto-oncogene, NF-kB subunit"
6166	-1.1723	-1.4356	-4.0177	0.0001109	0.0020612	0.9143	RPL36AL	ribosomal protein L36a like
158511	-17.937	12.164	-4.0169	0.00011123	0.0020645	0.91155	CSAG1	chondrosarcoma associated gene 1
10562	-1.3232	-1.152	-4.0157	0.00011168	0.0020702	0.90774	OLFM4	olfactomedin 4
117157	-1.327	-0.6083	-4.015	0.000112	0.0020732	0.90516	SH2D1B	SH2 domain containing 1B
115992	-1.2233	1.5049	-4.0137	0.00011251	0.0020799	0.90089	RNF166	ring finger protein 166
89848	-1.0083	-0.34428	-4.0113	0.00011352	0.0020958	0.89255	FCHSD1	FCH and double SH3 domains 1
56256	1.4618	0.43131	4.0107	0.00011378	0.0020977	0.89045	SERTAD4	SERTA domain containing 4
53405	-1.0777	-2.8888	-4.0075	0.00011512	0.0021197	0.8795	CLIC5	chloride intracellular channel 5
1380	-1.2115	0.77372	-4.003	0.00011702	0.0021489	0.86429	CR2	complement C3d receptor 2
3904	-1.8746	1.7257	-4.0018	0.00011752	0.0021553	0.8603	LAIR2	leukocyte associated immunoglobulin like receptor 2
55365	-1.4957	0.074945	-3.9978	0.00011927	0.0021845	0.84654	TMEM176A	transmembrane protein 176A
80832	-1.3815	-0.93191	-3.9896	0.00012292	0.0022482	0.81854	APOL4	apolipoprotein L4
135	-1.3449	2.2096	-3.9863	0.0001244	0.0022692	0.80741	ADORA2A	adenosine A2a receptor
51191	-1.7023	1.0213	-3.9846	0.00012519	0.0022808	0.80146	HERC5	HECT and RLD domain containing E3 ubiquitin protein ligase 5
23498	-1.2779	-1.5142	-3.9782	0.00012814	0.0023314	0.77981	HAAO	"3-hydroxyanthranilate 3,4-dioxygenase"
5747	2.4874	3.212	3.9765	0.00012893	0.0023427	0.77408	PTK2	protein tyrosine kinase 2
27	1.0377	0.88938	3.9723	0.00013095	0.0023757	0.75968	ABL2	"ABL proto-oncogene 2, non-receptor tyrosine kinase"
8517	-1.0882	0.92055	-3.9701	0.00013198	0.0023864	0.75233	IKBKG	inhibitor of nuclear factor kappa B kinase regulatory subunit gamma
3809	-1.1705	-0.33956	-3.97	0.00013203	0.0023864	0.75199	KIR2DS4	"killer cell immunoglobulin like receptor, two Ig domains and short cytoplasmic tail 4"
3682	-1.1871	0.64777	-3.9639	0.00013497	0.0024364	0.7315	ITGAE	integrin subunit alpha E
51663	1.2784	0.22488	3.9619	0.000136	0.0024518	0.72444	ZFR	zinc finger RNA binding protein
51268	-1.2274	0.59649	-3.9614	0.00013622	0.0024525	0.72295	PIPOX	pipecolic acid and sarcosine oxidase
81558	-1.5186	-2.8639	-3.9571	0.00013835	0.0024876	0.70851	FAM117A	family with sequence similarity 117 member A
8476	1.0405	-0.88573	3.9548	0.00013954	0.0025057	0.70055	CDC42BPA	CDC42 binding protein kinase alpha
400569	-1.2138	-0.87822	-3.9529	0.00014048	0.0025161	0.69431	MED11	mediator complex subunit 11
51561	-1.19	1.7342	-3.9514	0.00014125	0.0025227	0.6892	IL23A	interleukin 23 subunit alpha
11231	1.4178	0.574	3.9512	0.0001414	0.0025227	0.68825	SEC63	"SEC63 homolog, protein translocation regulator"
54106	-1.4947	1.589	-3.9505	0.00014173	0.0025254	0.68607	TLR9	toll like receptor 9
55362	1.6287	3.6025	3.9498	0.00014208	0.0025283	0.68377	TMEM63B	transmembrane protein 63B
10800	-1.5818	-2.0393	-3.9476	0.00014322	0.0025452	0.67638	CYSLTR1	cysteinyl leukotriene receptor 1
9844	-1.3442	-1.0305	-3.9428	0.00014574	0.0025868	0.66014	ELMO1	engulfment and cell motility 1
10396	-1.3779	-1.895	-3.9424	0.00014596	0.0025872	0.65877	ATP8A1	ATPase phospholipid transporting 8A1
216	-1.1927	-3.3337	-3.9354	0.00014974	0.002651	0.63495	ALDH1A1	aldehyde dehydrogenase 1 family member A1
23580	-2.0646	-0.41153	-3.9338	0.00015058	0.0026624	0.62977	CDC42EP4	CDC42 effector protein 4
57168	-1.7165	1.61	-3.9322	0.00015148	0.0026749	0.62424	ASPHD2	aspartate beta-hydroxylase domain containing 2
2313	-1.1892	-1.9199	-3.931	0.00015211	0.0026825	0.62039	FLI1	"Fli-1 proto-oncogene, ETS transcription factor"
64135	-1.9329	2.5463	-3.9295	0.00015296	0.0026907	0.61519	IFIH1	interferon induced with helicase C domain 1
4277	-1.3498	1.6434	-3.9136	0.00016201	0.0028462	0.56182	MICB	MHC class I polypeptide-related sequence B
84376	1.1465	-0.7777	3.9122	0.00016282	0.0028558	0.55719	HOOK3	hook microtubule tethering protein 3
1536	-1.2104	0.2801	-3.912	0.00016297	0.0028558	0.55631	CYBB	cytochrome b-245 beta chain
3669	-1.0325	1.7035	-3.9087	0.00016489	0.0028827	0.54546	ISG20	interferon stimulated exonuclease gene 20
121355	-1.3919	1.056	-3.8994	0.00017052	0.0029768	0.51424	GTSF1	gametocyte specific factor 1
597	-1.2311	2.086	-3.8957	0.00017282	0.0030079	0.50183	BCL2A1	BCL2 related protein A1
9469	1.6936	-0.75707	3.8952	0.00017315	0.0030079	0.50004	CHST3	carbohydrate sulfotransferase 3
10803	-1.2216	-0.13873	-3.8951	0.00017317	0.0030079	0.49991	CCR9	C-C motif chemokine receptor 9
4325	1.2541	-1.3539	3.8881	0.00017757	0.0030727	0.47661	MMP16	matrix metallopeptidase 16
80765	-1.6148	-1.1915	-3.882	0.00018153	0.0031372	0.45618	STARD5	StAR related lipid transfer domain containing 5
5305	-1.4751	-0.20181	-3.8809	0.00018226	0.0031419	0.45244	PIP4K2A	phosphatidylinositol-5-phosphate 4-kinase type 2 alpha
51311	-1.0606	0.45666	-3.8774	0.00018454	0.0031749	0.44088	TLR8	toll like receptor 8
23633	1.6863	0.40098	3.8773	0.00018463	0.0031749	0.44043	KPNA6	karyopherin subunit alpha 6
4607	-1.4283	-0.035521	-3.8693	0.00018998	0.0032628	0.41394	MYBPC3	myosin binding protein C3
3717	-1.184	-0.95386	-3.8687	0.0001904	0.0032658	0.41191	JAK2	Janus kinase 2
100271849	-1.1387	0.58079	-3.8649	0.000193	0.0033064	0.3993	MEF2B	myocyte enhancer factor 2B
55559	-1.331	2.0726	-3.8625	0.00019466	0.0033266	0.39135	HAUS7	HAUS augmin like complex subunit 7
347148	1.4555	0.75709	3.8617	0.00019527	0.0033328	0.38847	QRFP	pyroglutamylated RFamide peptide
114548	-1.0692	-1.041	-3.8566	0.00019884	0.0033855	0.37164	NLRP3	NLR family pyrin domain containing 3
3434	-1.4686	0.53915	-3.8532	0.00020126	0.0034224	0.36043	IFIT1	interferon induced protein with tetratricopeptide repeats 1
241	-1.3058	0.30853	-3.8517	0.00020236	0.0034368	0.3554	ALOX5AP	arachidonate 5-lipoxygenase activating protein
23228	-1.1295	-1.2235	-3.8462	0.00020637	0.0034965	0.33715	PLCL2	phospholipase C like 2
10901	-1.1549	-1.4229	-3.8384	0.00021223	0.0035868	0.31122	DHRS4	dehydrogenase/reductase 4
57699	-1.0001	0.9168	-3.8228	0.00022435	0.0037778	0.25973	CPNE5	copine 5
5684	-1.2349	1.8181	-3.8183	0.00022792	0.0038239	0.2451	PSMA3	proteasome 20S subunit alpha 3
1780	2.2186	-1.0776	3.8152	0.00023047	0.003862	0.23478	DYNC1I1	dynein cytoplasmic 1 intermediate chain 1
116443	-1.1602	-0.91257	-3.8088	0.0002358	0.0039466	0.21358	GRIN3A	glutamate ionotropic receptor NMDA type subunit 3A
55332	-1.406	-0.23342	-3.8072	0.00023714	0.0039642	0.20834	DRAM1	DNA damage regulated autophagy modulator 1
3135	-1.1613	1.0064	-3.8041	0.0002397	0.0039973	0.1984	HLA-G	"major histocompatibility complex, class I, G"
84747	1.2808	-2.3166	3.8027	0.00024095	0.0040132	0.19359	UNC119B	unc-119 lipid binding chaperone B
57594	-1.5237	-1.3767	-3.7999	0.00024329	0.0040473	0.18463	HOMEZ	homeobox and leucine zipper encoding
911	-1.6358	-1.2885	-3.7963	0.00024641	0.0040943	0.17283	CD1C	CD1c molecule
8742	-1.1143	-2.6239	-3.7926	0.00024971	0.0041441	0.1605	TNFSF12	TNF superfamily member 12
1506	-1.1387	1.5189	-3.7883	0.00025352	0.0041922	0.14648	CTRL	chymotrypsin like
1435	-1.4591	-1.5142	-3.784	0.00025737	0.0042508	0.13252	CSF1	colony stimulating factor 1
115761	-1.0145	1.1536	-3.7833	0.00025804	0.0042567	0.13014	ARL11	ADP ribosylation factor like GTPase 11
1874	-1.4724	1.4076	-3.7815	0.00025966	0.0042783	0.12435	E2F4	E2F transcription factor 4
5734	-1.3155	-2.6018	-3.7777	0.00026317	0.004331	0.11189	PTGER4	prostaglandin E receptor 4
4240	1.6083	-0.09359	3.7721	0.00026842	0.0043997	0.093629	MFGE8	milk fat globule-EGF factor 8 protein
8895	1.4714	-0.010251	3.7719	0.00026862	0.0043997	0.092929	CPNE3	copine 3
475	-1.2144	0.95363	-3.7704	0.00027007	0.0044156	0.08794	ATOX1	antioxidant 1 copper chaperone
51366	1.1357	0.032161	3.7681	0.00027225	0.0044433	0.080506	UBR5	ubiquitin protein ligase E3 component n-recognin 5
23097	1.4517	1.4221	3.763	0.00027715	0.0045179	0.063991	CDK19	cyclin dependent kinase 19
22797	-1.0886	0.91096	-3.7617	0.00027842	0.0045333	0.059758	TFEC	transcription factor EC
28954	-1.5986	-1.096	-3.7526	0.00028757	0.0046768	0.029835	REM1	RRAD and GEM like GTPase 1
80852	-1.038	-0.65316	-3.7475	0.00029267	0.0047447	0.013571	GRIP2	glutamate receptor interacting protein 2
6770	-1.75	-0.15746	-3.7474	0.00029278	0.0047447	0.013223	STAR	steroidogenic acute regulatory protein
124535	-1.062	0.10951	-3.7441	0.00029626	0.0047905	0.0022902	HSF5	heat shock transcription factor 5
5079	-1.3232	0.9493	-3.7325	0.00030858	0.0049773	-0.035373	PAX5	paired box 5
51284	-1.207	-0.36846	-3.7282	0.00031324	0.0050407	-0.049229	TLR7	toll like receptor 7
8741	-1.0406	-0.91762	-3.727	0.00031449	0.0050549	-0.052917	TNFSF13	TNF superfamily member 13
9686	1.121	0.75984	3.7255	0.00031621	0.0050766	-0.057953	VGLL4	vestigial like family member 4
2760	-1.1569	-0.31573	-3.7207	0.00032156	0.0051506	-0.07347	GM2A	GM2 ganglioside activator
10044	-1.05	-1.6034	-3.7109	0.0003327	0.0052982	-0.10494	SH2D3C	SH2 domain containing 3C
389058	-1.2784	-1.4204	-3.7097	0.0003341	0.0053143	-0.10881	SP5	Sp5 transcription factor
6480	-1.654	0.000216	-3.7092	0.00033472	0.0053182	-0.11054	ST6GAL1	"ST6 beta-galactoside alpha-2,6-sialyltransferase 1"
54809	-1.7913	0.85058	-3.705	0.00033965	0.0053841	-0.12405	SAMD9	sterile alpha motif domain containing 9
202309	-1.3044	-0.062506	-3.7011	0.00034432	0.0054456	-0.13667	GAPT	"GRB2 binding adaptor protein, transmembrane"
152926	-1.0284	-0.79754	-3.699	0.00034677	0.0054779	-0.1432	PPM1K	"protein phosphatase, Mg2+/Mn2+ dependent 1K"
10475	-2.2213	0.72758	-3.6976	0.00034851	0.0054992	-0.14783	TRIM38	tripartite motif containing 38
124997	-1.0007	-0.72866	-3.6919	0.00035544	0.0055958	-0.16602	WDR81	WD repeat domain 81
59307	-1.0491	0.007424	-3.6877	0.00036073	0.005666	-0.17966	SIGIRR	single Ig and TIR domain containing
10787	1.2598	0.15309	3.6859	0.00036295	0.0056945	-0.18534	NCKAP1	NCK associated protein 1
150771	-1.5459	-3.0986	-3.6782	0.00037278	0.0058421	-0.21001	ITPRIPL1	ITPRIP like 1
1436	-1.0033	-0.36266	-3.6772	0.00037407	0.0058556	-0.21319	CSF1R	colony stimulating factor 1 receptor
83607	1.4621	-0.55217	3.6755	0.00037626	0.0058765	-0.21857	AMMECR1L	AMMECR1 like
57552	-1.2061	-0.51308	-3.674	0.00037833	0.0059021	-0.22364	NCEH1	neutral cholesterol ester hydrolase 1
6854	1.9297	-3.3157	3.6717	0.00038128	0.005928	-0.23081	SYN2	synapsin II
8224	1.6456	-2.0888	3.671	0.00038227	0.0059368	-0.2332	SYN3	synapsin III
317649	-1.3483	-3.3048	-3.6533	0.00040636	0.0062827	-0.28961	EIF4E3	eukaryotic translation initiation factor 4E family member 3
249	-1.2034	-1.3394	-3.6511	0.00040948	0.0063097	-0.29667	ALPL	"alkaline phosphatase, biomineralization associated"
7128	-1.124	0.44359	-3.6495	0.00041165	0.006336	-0.30153	TNFAIP3	TNF alpha induced protein 3
220074	1.3154	-2.4469	3.6443	0.00041911	0.0064437	-0.31811	LRTOMT	leucine rich transmembrane and O-methyltransferase domain containing
91351	-1.52	-0.1677	-3.6434	0.00042051	0.0064565	-0.32118	DDX60L	DExD/H-box 60 like
9372	1.4309	-2.0426	3.6399	0.0004256	0.0065216	-0.33227	ZFYVE9	zinc finger FYVE-type containing 9
57536	1.1292	-2.8072	3.6377	0.00042878	0.0065631	-0.33915	KIAA1328	KIAA1328
55619	-1.2608	-0.36958	-3.6318	0.00043757	0.0066733	-0.35786	DOCK10	dedicator of cytokinesis 10
5588	-1.1344	0.64447	-3.6316	0.00043792	0.0066733	-0.35859	PRKCQ	protein kinase C theta
84541	-1.158	0.69815	-3.6294	0.0004413	0.0067174	-0.36568	KBTBD8	kelch repeat and BTB domain containing 8
8722	1.6652	-3.0831	3.6277	0.00044384	0.0067486	-0.37097	CTSF	cathepsin F
84687	-1.009	0.52442	-3.6199	0.00045592	0.0069246	-0.39572	PPP1R9B	protein phosphatase 1 regulatory subunit 9B
338339	-1.1358	0.94024	-3.6008	0.00048667	0.0073492	-0.45586	CLEC4D	C-type lectin domain family 4 member D
22982	1.3117	-1.8447	3.6004	0.00048734	0.0073492	-0.45713	DIP2C	disco interacting protein 2 homolog C
10554	1.8338	1.4538	3.5997	0.00048855	0.0073492	-0.45941	AGPAT1	1-acylglycerol-3-phosphate O-acyltransferase 1
8718	-1.2711	0.79074	-3.5993	0.00048914	0.0073492	-0.46053	TNFRSF25	TNF receptor superfamily member 25
1268	-1.1507	-2.2449	-3.5961	0.0004945	0.0074208	-0.47057	CNR1	cannabinoid receptor 1
2537	-1.047	2.2326	-3.5896	0.00050574	0.0075729	-0.49127	IFI6	interferon alpha inducible protein 6
222236	1.2307	-0.67278	3.5881	0.00050824	0.0076021	-0.49581	NAPEPLD	N-acyl phosphatidylethanolamine phospholipase D
26108	1.1917	-1.5263	3.5868	0.00051049	0.0076174	-0.49987	PYGO1	pygopus family PHD finger 1
10312	-1.2451	1.5544	-3.583	0.00051718	0.0077024	-0.51186	TCIRG1	"T cell immune regulator 1, ATPase H+ transporting V0 subunit a3"
342357	1.2102	-0.70286	3.5771	0.00052764	0.0078497	-0.53029	ZKSCAN2	zinc finger with KRAB and SCAN domains 2
25778	1.3792	-0.35134	3.573	0.00053516	0.0079531	-0.54333	DSTYK	dual serine/threonine and tyrosine protein kinase
57732	-1.3709	-2.215	-3.5674	0.00054542	0.0080919	-0.5608	ZFYVE28	zinc finger FYVE-type containing 28
440068	-3.314	1.7352	-3.5672	0.00054568	0.0080919	-0.56124	CARD17	caspase recruitment domain family member 17
284194	-1.2582	-0.24127	-3.5643	0.00055123	0.0081654	-0.57055	LGALS9B	galectin 9B
285855	1.4595	1.4851	3.5633	0.00055301	0.0081829	-0.57351	RPL7L1	ribosomal protein L7 like 1
57720	1.5738	-0.76212	3.5621	0.00055535	0.0082088	-0.5774	GPR107	G protein-coupled receptor 107
56261	-1.2621	-2.5097	-3.5538	0.00057113	0.0084061	-0.60318	GPCPD1	glycerophosphocholine phosphodiesterase 1
11341	1.6934	0.86139	3.547	0.00058443	0.0085835	-0.62435	SCRG1	stimulator of chondrogenesis 1
6788	1.6819	1.3863	3.5459	0.00058658	0.0086059	-0.62772	STK3	serine/threonine kinase 3
92126	1.3069	-3.0834	3.5409	0.00059673	0.0087362	-0.6435	DSEL	dermatan sulfate epimerase like
2898	1.4543	-0.5083	3.5385	0.00060151	0.0087876	-0.65084	GRIK2	glutamate ionotropic receptor kainate type subunit 2
3433	-1.5884	1.0854	-3.5375	0.00060352	0.0088076	-0.6539	IFIT2	interferon induced protein with tetratricopeptide repeats 2
11057	1.2935	-0.84855	3.5353	0.00060802	0.0088638	-0.66073	ABHD2	abhydrolase domain containing 2
7267	1.1095	-1.2672	3.5342	0.00061023	0.0088867	-0.66407	TTC3	tetratricopeptide repeat domain 3
23231	-1.3374	1.9246	-3.5339	0.00061095	0.0088878	-0.66515	SEL1L3	SEL1L family member 3
3456	-1.8106	0.8442	-3.53	0.00061893	0.0089944	-0.67708	IFNB1	interferon beta 1
26277	-1.5826	-2.7858	-3.5279	0.00062332	0.009039	-0.68357	TINF2	TERF1 interacting nuclear factor 2
51292	-1.4013	-2.7515	-3.5273	0.00062475	0.009039	-0.68569	GMPR2	guanosine monophosphate reductase 2
90411	1.4769	-1.5082	3.5228	0.00063421	0.0091557	-0.6995	MCFD2	"multiple coagulation factor deficiency 2, ER cargo receptor complex subunit"
284013	-1.0942	1.2331	-3.5164	0.00064799	0.009338	-0.71925	VMO1	vitelline membrane outer layer 1 homolog
8997	1.4004	-1.7456	3.5145	0.00065216	0.0093882	-0.72513	KALRN	kalirin RhoGEF kinase
54974	-1.0633	-0.39762	-3.5137	0.00065396	0.0094044	-0.72767	THG1L	tRNA-histidine guanylyltransferase 1 like
728743	-1.4871	0.069239	-3.5113	0.00065933	0.0094716	-0.73518	LOC728743	zinc finger protein pseudogene
56033	1.2898	1.2829	3.5109	0.00066007	0.0094724	-0.73621	BARX1	BARX homeobox 1
2030	1.4542	-1.0153	3.5045	0.00067441	0.0096535	-0.75595	SLC29A1	solute carrier family 29 member 1 (Augustine blood group)
5294	-1.1609	-0.2373	-3.5004	0.0006838	0.0097708	-0.76865	PIK3CG	"phosphatidylinositol-4,5-bisphosphate 3-kinase catalytic subunit gamma"
80725	1.0715	-0.84372	3.4928	0.00070156	0.0099847	-0.79219	SRCIN1	SRC kinase signaling inhibitor 1
23586	-1.6669	1.4452	-3.4895	0.00070923	0.010074	-0.80217	DDX58	DExD/H-box helicase 58
9603	-1.1624	3.6783	-3.4895	0.00070929	0.010074	-0.80225	NFE2L3	"nuclear factor, erythroid 2 like 3"
343413	-1.393	-0.32061	-3.488	0.00071281	0.010114	-0.8068	FCRL6	Fc receptor like 6
93978	-2.138	2.3589	-3.4837	0.00072319	0.01024	-0.82007	CLEC6A	C-type lectin domain containing 6A
10673	-1.1797	1.4724	-3.4836	0.00072335	0.01024	-0.82027	TNFSF13B	TNF superfamily member 13b
27010	-1.2476	-1.9376	-3.4786	0.00073575	0.010375	-0.83587	TPK1	thiamin pyrophosphokinase 1
113146	1.5764	-0.043177	3.4739	0.00074731	0.010503	-0.85017	AHNAK2	AHNAK nucleoprotein 2
79888	1.2454	2.9615	3.4711	0.00075427	0.010571	-0.85868	LPCAT1	lysophosphatidylcholine acyltransferase 1
23424	-1.7512	-0.26682	-3.4694	0.00075862	0.010611	-0.86395	TDRD7	tudor domain containing 7
11328	1.1046	-0.24442	3.469	0.00075952	0.010613	-0.86504	FKBP9	FKBP prolyl isomerase 9
1233	-1.0744	1.2975	-3.4647	0.00077047	0.010755	-0.87817	CCR4	C-C motif chemokine receptor 4
6322	-1.5293	-2.148	-3.4641	0.00077221	0.010768	-0.88023	SCML1	Scm polycomb group protein like 1
27197	-1.035	0.16524	-3.4617	0.00077826	0.01083	-0.8874	GPR82	G protein-coupled receptor 82
4345	-1.2652	-2.751	-3.4603	0.00078189	0.010857	-0.89166	CD200	CD200 molecule
374900	1.4334	-1.5458	3.4598	0.00078331	0.010857	-0.89333	ZNF568	zinc finger protein 568
102723547	-6.8313	2.5948	-3.4581	0.00078778	0.010908	-0.89855	CSAG2	CSAG family member 2
132321	-1.1808	-0.70766	-3.4554	0.00079488	0.010994	-0.90678	C4orf33	chromosome 4 open reading frame 33
92140	1.2473	1.9973	3.4551	0.00079559	0.010994	-0.90759	MTDH	metadherin
2517	-1.0501	-1.4225	-3.4544	0.00079746	0.011009	-0.90975	FUCA1	alpha-L-fucosidase 1
1232	-1.1744	0.88624	-3.4499	0.0008095	0.011153	-0.92348	CCR3	C-C motif chemokine receptor 3
25983	-1.7091	0.30131	-3.4487	0.00081277	0.011187	-0.92718	NGDN	neuroguidin
220441	1.1917	-0.4287	3.4456	0.00082097	0.011268	-0.93638	RNF152	ring finger protein 152
7837	1.1058	0.28841	3.4456	0.00082113	0.011268	-0.93656	PXDN	peroxidasin
55501	-1.1034	0.62794	-3.4379	0.00084246	0.011503	-0.96006	CHST12	carbohydrate sulfotransferase 12
2744	1.24	1.1334	3.4357	0.00084863	0.011574	-0.96675	GLS	glutaminase
8809	-1.0406	0.24598	-3.4354	0.00084928	0.011574	-0.96746	IL18R1	interleukin 18 receptor 1
26115	1.5166	-0.9301	3.4337	0.00085401	0.011611	-0.97255	TANC2	"tetratricopeptide repeat, ankyrin repeat and coiled-coil containing 2"
84502	-1.0041	-1.8719	-3.4335	0.00085458	0.011611	-0.97315	JPH4	junctophilin 4
196743	-1.0268	-0.39762	-3.431	0.00086182	0.011687	-0.98088	PAOX	polyamine oxidase
118738	1.5502	-0.14204	3.431	0.00086187	0.011687	-0.98093	ZNF488	zinc finger protein 488
79931	-1.6165	2.8697	-3.429	0.00086753	0.011741	-0.98694	TNIP3	TNFAIP3 interacting protein 3
56978	-1.1929	-2.6116	-3.4235	0.0008835	0.011934	-1.0036	PRDM8	PR/SET domain 8
25769	1.4411	1.4716	3.4139	0.0009119	0.012267	-1.0326	SLC24A2	solute carrier family 24 member 2
54808	1.2964	-0.2389	3.4135	0.00091328	0.012267	-1.034	DYM	dymeclin
10951	1.2299	2.0432	3.4128	0.00091531	0.012267	-1.036	CBX1	chromobox 1
4058	-1.1269	0.10045	-3.4101	0.00092339	0.012364	-1.0441	LTK	leukocyte receptor tyrosine kinase
6361	-1.1325	1.4764	-3.4078	0.00093055	0.012447	-1.0512	CCL17	C-C motif chemokine ligand 17
64581	-1.0987	2.3114	-3.4074	0.00093163	0.01245	-1.0522	CLEC7A	C-type lectin domain containing 7A
83787	1.3329	2.1769	3.4064	0.00093465	0.012475	-1.0552	ARMC10	armadillo repeat containing 10
53916	-1.0556	0.71159	-3.4049	0.00093943	0.012518	-1.0598	RAB4B	"RAB4B, member RAS oncogene family"
4515	-1.1209	0.94325	-3.4042	0.00094146	0.012532	-1.0618	MTCP1	mature T cell proliferation 1
22806	-1.0412	0.50686	-3.3919	0.00098033	0.012987	-1.0988	IKZF3	IKAROS family zinc finger 3
4901	-1.2421	-0.76475	-3.3915	0.00098159	0.012991	-1.1	NRL	neural retina leucine zipper
3575	-1.0754	-0.14911	-3.3901	0.00098636	0.01303	-1.1045	IL7R	interleukin 7 receptor
1618	-1.1905	0.90641	-3.3868	0.00099706	0.013158	-1.1143	DAZL	deleted in azoospermia like
7096	-1.1042	0.32729	-3.3863	0.00099872	0.013168	-1.1158	TLR1	toll like receptor 1
629	-1.3812	0.55618	-3.3844	0.001005	0.013237	-1.1216	CFB	complement factor B
166614	1.7221	1.2581	3.3826	0.0010108	0.013302	-1.1269	DCLK2	doublecortin like kinase 2
355	-1.6194	-0.84054	-3.3752	0.0010357	0.013564	-1.1491	FAS	Fas cell surface death receptor
6733	1.2796	0.70416	3.3676	0.0010616	0.013851	-1.1717	SRPK2	SRSF protein kinase 2
6291	-1.0721	-1.3086	-3.3643	0.0010731	0.013987	-1.1815	SAA4	"serum amyloid A4, constitutive"
51616	1.4512	-2.0781	3.3626	0.0010792	0.014054	-1.1867	TAF9B	TATA-box binding protein associated factor 9b
4600	-1.071	1.2854	-3.3573	0.0010981	0.014246	-1.2026	MX2	MX dynamin like GTPase 2
1318	-1.0734	-1.2142	-3.3509	0.0011211	0.014517	-1.2215	SLC31A2	solute carrier family 31 member 2
389362	-1.3303	1.5739	-3.3494	0.0011266	0.014568	-1.226	PSMG4	proteasome assembly chaperone 4
653121	1.0193	-0.46206	3.3461	0.0011389	0.014693	-1.2359	ZBTB8A	zinc finger and BTB domain containing 8A
5100	-1.478	1.7839	-3.3452	0.0011422	0.014722	-1.2386	PCDH8	protocadherin 8
8976	1.0547	-0.43935	3.3433	0.0011494	0.014787	-1.2443	WASL	WASP like actin nucleation promoting factor
913	-1.2504	0.55271	-3.334	0.0011847	0.015226	-1.2719	CD1E	CD1e molecule
57038	1.2558	0.42351	3.3334	0.0011867	0.015238	-1.2734	RARS2	"arginyl-tRNA synthetase 2, mitochondrial"
4087	1.2961	-1.1645	3.3321	0.0011918	0.015263	-1.2774	SMAD2	SMAD family member 2
57096	-1.1004	-0.65214	-3.3308	0.0011969	0.015312	-1.2813	RPGRIP1	RPGR interacting protein 1
199713	-1.3878	1.7848	-3.328	0.0012079	0.015395	-1.2896	NLRP7	NLR family pyrin domain containing 7
91408	1.0486	2.091	3.3272	0.0012109	0.015406	-1.2919	BTF3L4	basic transcription factor 3 like 4
53834	1.1054	-0.73743	3.325	0.0012197	0.015489	-1.2985	FGFRL1	fibroblast growth factor receptor like 1
22898	-1.0442	-0.18302	-3.3222	0.0012308	0.015587	-1.3067	DENND3	DENN domain containing 3
84815	-1.0767	0.781	-3.3152	0.0012591	0.015916	-1.3275	MGC12916	uncharacterized protein MGC12916
55644	-1.0099	0.38704	-3.3049	0.0013014	0.016406	-1.3577	OSGEP	O-sialoglycoprotein endopeptidase
51124	1.0346	1.4883	3.3009	0.0013182	0.016572	-1.3694	IER3IP1	immediate early response 3 interacting protein 1
56673	-1.368	0.58707	-3.3	0.0013222	0.016607	-1.3721	C11orf16	chromosome 11 open reading frame 16
5033	1.7583	2.3188	3.2997	0.0013235	0.016608	-1.373	P4HA1	prolyl 4-hydroxylase subunit alpha 1
644	-1.1563	-1.0764	-3.2914	0.0013592	0.016995	-1.3973	BLVRA	biliverdin reductase A
9792	1.1922	0.6214	3.2886	0.0013715	0.017113	-1.4055	SERTAD2	SERTA domain containing 2
7579	1.1141	-0.15987	3.2884	0.0013724	0.017113	-1.4061	ZSCAN20	zinc finger and SCAN domain containing 20
894	-1.6687	-2.7601	-3.2878	0.0013753	0.017133	-1.408	CCND2	cyclin D2
11309	-1.0309	-0.66375	-3.2861	0.0013827	0.017211	-1.4129	SLCO2B1	solute carrier organic anion transporter family member 2B1
57091	-1.1207	-0.23604	-3.2838	0.0013932	0.01731	-1.4198	CASS4	Cas scaffold protein family member 4
54757	-1.307	-0.032119	-3.2742	0.0014368	0.017819	-1.4479	FAM20A	FAM20A golgi associated secretory pathway pseudokinase
55289	-1.4753	1.9634	-3.2698	0.0014569	0.018053	-1.4605	ACOXL	acyl-CoA oxidase like
23351	-1.2675	-2.4051	-3.2613	0.0014971	0.018435	-1.4853	KHNYN	KH and NYN domain containing
83543	1.5557	-0.12803	3.2602	0.0015023	0.018466	-1.4885	AIF1L	allograft inflammatory factor 1 like
80025	-1.4034	-0.24407	-3.2585	0.0015107	0.018536	-1.4935	PANK2	pantothenate kinase 2
55017	-1.1215	0.41197	-3.2559	0.0015232	0.018672	-1.501	C14orf119	chromosome 14 open reading frame 119
26056	1.3355	-1.1161	3.2551	0.0015271	0.018703	-1.5033	RAB11FIP5	RAB11 family interacting protein 5
50484	1.076	-0.61907	3.2509	0.0015476	0.01888	-1.5155	RRM2B	ribonucleotide reductase regulatory TP53 inducible subunit M2B
540	1.171	-2.8073	3.2485	0.0015596	0.018954	-1.5225	ATP7B	ATPase copper transporting beta
813	1.0341	2.77	3.2485	0.0015599	0.018954	-1.5227	CALU	calumenin
83953	-1.1877	1.0391	-3.2413	0.0015959	0.019344	-1.5434	FCAMR	Fc fragment of IgA and IgM receptor
327657	-1.0229	0.017122	-3.2404	0.0016006	0.01938	-1.5461	SERPINA9	serpin family A member 9
1642	1.2629	0.9355	3.2388	0.0016086	0.01945	-1.5507	DDB1	damage specific DNA binding protein 1
143630	-1.2392	-1.4158	-3.237	0.0016181	0.019506	-1.556	UBQLNL	ubiquilin like
909	-1.3829	1.9979	-3.2342	0.0016323	0.019609	-1.564	CD1A	CD1a molecule
11068	-1.0332	0.080595	-3.233	0.0016388	0.019652	-1.5676	CYB561D2	cytochrome b561 family member D2
5533	-1.5804	-1.8629	-3.2318	0.001645	0.01971	-1.571	PPP3CC	protein phosphatase 3 catalytic subunit gamma
5359	-1.1889	1.3871	-3.2285	0.0016625	0.019885	-1.5806	PLSCR1	phospholipid scramblase 1
4005	-1.2017	-2.9148	-3.225	0.0016808	0.020052	-1.5906	LMO2	LIM domain only 2
5687	-1.0566	1.623	-3.2209	0.0017029	0.02028	-1.6025	PSMA6	proteasome 20S subunit alpha 6
4104	-1.4431	-0.024598	-3.2206	0.0017046	0.020283	-1.6034	MAGEA5	MAGE family member A5
22979	2.0267	0.28819	3.2144	0.0017382	0.020558	-1.6211	EFR3B	EFR3 homolog B
374955	-1.7411	-1.0022	-3.2061	0.0017844	0.021033	-1.6449	SPATA21	spermatogenesis associated 21
10314	1.2014	-2.2183	3.2034	0.0018001	0.021164	-1.6529	LANCL1	LanC like 1
10565	1.0805	0.61134	3.1983	0.0018293	0.02147	-1.6675	ARFGEF1	ADP ribosylation factor guanine nucleotide exchange factor 1
10410	-1.1511	0.35027	-3.1978	0.001832	0.021478	-1.6689	IFITM3	interferon induced transmembrane protein 3
5007	1.1366	-0.77206	3.1976	0.0018331	0.021478	-1.6694	OSBP	oxysterol binding protein
85363	-1.6398	-1.6102	-3.1956	0.0018449	0.021599	-1.6753	TRIM5	tripartite motif containing 5
56886	1.1624	1.2402	3.1912	0.0018706	0.021862	-1.6878	UGGT1	UDP-glucose glycoprotein glucosyltransferase 1
25820	1.0873	-1.3319	3.1883	0.0018874	0.022022	-1.6959	ARIH1	ariadne RBR E3 ubiquitin protein ligase 1
81031	1.3649	-1.2709	3.1848	0.0019087	0.022233	-1.7061	SLC2A10	solute carrier family 2 member 10
22809	-1.2422	2.3632	-3.1843	0.0019114	0.022245	-1.7074	ATF5	activating transcription factor 5
140691	-1.053	1.6973	-3.1837	0.0019154	0.022273	-1.7093	TRIM69	tripartite motif containing 69
51400	1.9089	3.0219	3.1824	0.0019228	0.022289	-1.7128	PPME1	protein phosphatase methylesterase 1
65059	1.1034	-0.72907	3.1819	0.0019261	0.022289	-1.7143	RAPH1	Ras association (RalGDS/AF-6) and pleckstrin homology domains 1
1124	-1.2626	-2.6832	-3.1751	0.0019675	0.022706	-1.7337	CHN2	chimerin 2
874	-1.0236	0.62143	-3.1717	0.0019888	0.022932	-1.7434	CBR3	carbonyl reductase 3
6567	1.0759	-2.9222	3.1701	0.0019989	0.02303	-1.748	SLC16A2	solute carrier family 16 member 2
57181	1.2681	-0.19519	3.1677	0.0020139	0.023158	-1.7548	SLC39A10	solute carrier family 39 member 10
253943	1.1481	-0.037275	3.1676	0.0020147	0.023158	-1.7552	YTHDF3	YTH N6-methyladenosine RNA binding protein 3
51061	-1.5499	0.95496	-3.1674	0.002016	0.023158	-1.7557	TXNDC11	thioredoxin domain containing 11
120103	1.1757	1.8286	3.1671	0.0020179	0.023158	-1.7566	SLC36A4	solute carrier family 36 member 4
60312	1.1918	-0.32313	3.1659	0.0020253	0.023218	-1.7599	AFAP1	actin filament associated protein 1
55777	1.0328	-1.6237	3.1652	0.0020298	0.023236	-1.7619	MBD5	methyl-CpG binding domain protein 5
489	-1.4692	0.44904	-3.1648	0.0020325	0.023242	-1.7631	ATP2A3	ATPase sarcoplasmic/endoplasmic reticulum Ca2+ transporting 3
221477	1.385	-1.5631	3.1641	0.0020365	0.023261	-1.7649	C6orf89	chromosome 6 open reading frame 89
4800	1.1454	2.3015	3.1532	0.0021073	0.023958	-1.7959	NFYA	nuclear transcription factor Y subunit alpha
389558	1.5585	-1.6671	3.1516	0.0021181	0.024062	-1.8005	FAM180A	family with sequence similarity 180 member A
643866	-1.1311	-1.2583	-3.1468	0.0021496	0.024396	-1.8139	CBLN3	cerebellin 3 precursor
6546	-1.1012	-1.0608	-3.1448	0.0021635	0.024457	-1.8198	SLC8A1	solute carrier family 8 member A1
5429	1.1822	1.4985	3.1421	0.0021813	0.024631	-1.8272	POLH	DNA polymerase eta
8826	1.1489	-0.66497	3.1392	0.0022013	0.024782	-1.8354	IQGAP1	IQ motif containing GTPase activating protein 1
55656	1.2236	3.7557	3.138	0.0022094	0.024788	-1.8388	INTS8	integrator complex subunit 8
23499	1.039	-1.1665	3.138	0.00221	0.024788	-1.839	MACF1	microtubule actin crosslinking factor 1
387522	1.4148	-1.5288	3.1378	0.0022108	0.024788	-1.8394	TMEM189-UBE2V1	TMEM189-UBE2V1 readthrough
55108	1.5308	-1.333	3.1326	0.0022472	0.025114	-1.8541	BSDC1	BSD domain containing 1
1800	-1.0279	1.4441	-3.1311	0.0022577	0.025212	-1.8584	DPEP1	dipeptidase 1
26263	1.091	1.6195	3.1301	0.0022649	0.025272	-1.8613	FBXO22	F-box protein 22
2766	-1.0597	0.019486	-3.1285	0.0022759	0.025334	-1.8656	GMPR	guanosine monophosphate reductase
23092	-1.2498	-2.7625	-3.1204	0.0023337	0.025893	-1.8884	ARHGAP26	Rho GTPase activating protein 26
4249	1.0633	-0.47345	3.1126	0.0023913	0.026351	-1.9104	MGAT5	"alpha-1,6-mannosylglycoprotein 6-beta-N-acetylglucosaminyltransferase"
2657	1.0547	0.31969	3.1125	0.0023918	0.026351	-1.9106	GDF1	growth differentiation factor 1
388714	-1.1919	0.50847	-3.1124	0.0023922	0.026351	-1.9108	FMO6P	"flavin containing dimethylaniline monoxygenase 6, pseudogene"
26207	-1.1156	-0.48374	-3.1092	0.0024167	0.026556	-1.92	PITPNC1	phosphatidylinositol transfer protein cytoplasmic 1
22911	1.0369	-0.98257	3.1079	0.0024263	0.026619	-1.9235	WDR47	WD repeat domain 47
26578	-1.065	0.75081	-3.0989	0.0024946	0.027239	-1.9487	OSTF1	osteoclast stimulating factor 1
55824	-1.2452	1.4706	-3.0978	0.0025032	0.027311	-1.9518	PAG1	phosphoprotein membrane anchor with glycosphingolipid microdomains 1
50650	-1.168	-1.6363	-3.0952	0.0025235	0.027511	-1.9591	ARHGEF3	Rho guanine nucleotide exchange factor 3
114781	1.1417	-0.74613	3.0949	0.0025259	0.027516	-1.96	BTBD9	BTB domain containing 9
11277	-1.3692	0.62367	-3.0893	0.0025698	0.027971	-1.9755	TREX1	three prime repair exonuclease 1
64131	1.4469	-1.1676	3.0864	0.0025924	0.028129	-1.9834	XYLT1	xylosyltransferase 1
23174	1.0724	-0.4663	3.0852	0.0026021	0.028168	-1.9868	ZCCHC14	zinc finger CCHC-type containing 14
9063	1.134	0.27068	3.0836	0.0026149	0.028284	-1.9913	PIAS2	protein inhibitor of activated STAT 2
197320	1.0636	-0.88868	3.0832	0.0026185	0.028301	-1.9925	ZNF778	zinc finger protein 778
6901	-1.0529	1.1075	-3.0821	0.0026271	0.028334	-1.9955	TAZ	tafazzin
8106	-1.2218	1.2408	-3.082	0.0026278	0.028334	-1.9957	PABPN1	poly(A) binding protein nuclear 1
10947	1.424	0.86501	3.0809	0.0026367	0.028388	-1.9987	AP3M2	adaptor related protein complex 3 subunit mu 2
841	-1.2939	-0.25612	-3.0656	0.0027635	0.02943	-2.0412	CASP8	caspase 8
6252	-1.2302	-3.3373	-3.0633	0.0027833	0.029572	-2.0476	RTN1	reticulon 1
219771	1.4235	1.4104	3.0556	0.0028499	0.030215	-2.069	CCNY	cyclin Y
392309	1.2697	-0.15543	3.0519	0.0028825	0.03045	-2.0792	OR13J1	olfactory receptor family 13 subfamily J member 1
25827	1.1317	-0.75988	3.0517	0.0028836	0.03045	-2.0796	FBXL2	F-box and leucine rich repeat protein 2
60509	1.27	1.0329	3.0468	0.0029271	0.030791	-2.0931	AGBL5	ATP/GTP binding protein like 5
10085	1.2077	-1.3209	3.0359	0.0030265	0.031644	-2.1232	EDIL3	EGF like repeats and discoidin domains 3
10479	-1.079	0.12386	-3.0342	0.003042	0.031745	-2.1278	SLC9A6	solute carrier family 9 member A6
84516	1.5234	2.777	3.033	0.0030526	0.031768	-2.1309	DCTN5	dynactin subunit 5
54959	-1.4536	0.19664	-3.0315	0.003067	0.031826	-2.1352	ODAM	"odontogenic, ameloblast associated"
6778	-1.18	-2.388	-3.0293	0.003088	0.031948	-2.1414	STAT6	signal transducer and activator of transcription 6
678	-1.0012	-2.4121	-3.0253	0.0031252	0.032245	-2.1521	ZFP36L2	ZFP36 ring finger protein like 2
285242	-1.2004	-0.67471	-3.0244	0.0031336	0.032279	-2.1545	HTR3E	5-hydroxytryptamine receptor 3E
3459	-1.2204	-1.9855	-3.0241	0.0031364	0.032279	-2.1554	IFNGR1	interferon gamma receptor 1
7275	1.9115	-1.4997	3.0181	0.0031943	0.032835	-2.1719	TUB	TUB bipartite transcription factor
9435	-1.3311	0.84058	-3.0152	0.0032225	0.033067	-2.1798	CHST2	carbohydrate sulfotransferase 2
25801	-1.1676	0.22018	-3.0138	0.0032359	0.033166	-2.1835	GCA	grancalcin
57510	1.2555	5.1028	3.0129	0.003245	0.033223	-2.186	XPO5	exportin 5
2201	1.0046	2.074	3.0055	0.0033189	0.033854	-2.2063	FBN2	fibrillin 2
9313	-1.7851	1.0707	-3.0044	0.0033299	0.033941	-2.2093	MMP20	matrix metallopeptidase 20
113791	-1.1183	-2.7533	-3.0003	0.0033709	0.034258	-2.2203	PIK3IP1	phosphoinositide-3-kinase interacting protein 1
57169	-1.2035	-0.4641	-2.9867	0.0035122	0.035355	-2.2573	ZNFX1	zinc finger NFX1-type containing 1
55698	1.9677	-3.105	2.9859	0.003521	0.035418	-2.2595	RADIL	Rap associating with DIL domain
51094	1.3489	2.7847	2.9838	0.0035426	0.035558	-2.265	ADIPOR1	adiponectin receptor 1
4300	-1.8487	-1.6006	-2.9817	0.0035654	0.035734	-2.2708	MLLT3	MLLT3 super elongation complex subunit
92912	1.1608	-1.0233	2.9801	0.0035822	0.035795	-2.275	UBE2Q2	ubiquitin conjugating enzyme E2 Q2
140460	1.3931	-0.070123	2.9797	0.0035866	0.035795	-2.2761	ASB7	ankyrin repeat and SOCS box containing 7
353345	-1.0919	1.1281	-2.9721	0.0036699	0.036412	-2.2968	GPR141	G protein-coupled receptor 141
5075	1.379	1.5245	2.954	0.0038738	0.038051	-2.3453	PAX1	paired box 1
84107	1.1331	2.6959	2.9526	0.0038901	0.038177	-2.3491	ZIC4	Zic family member 4
528	1.1929	0.57116	2.9521	0.0038959	0.038177	-2.3505	ATP6V1C1	ATPase H+ transporting V1 subunit C1
23353	1.1253	-0.51008	2.952	0.0038974	0.038177	-2.3508	SUN1	Sad1 and UNC84 domain containing 1
23042	1.0665	1.6763	2.9457	0.0039716	0.038736	-2.3677	PDXDC1	pyridoxal dependent decarboxylase domain containing 1
122961	-1.0658	-0.30366	-2.9451	0.0039785	0.038776	-2.3693	ISCA2	iron-sulfur cluster assembly 2
9941	-1.1322	-0.68631	-2.9445	0.0039859	0.038786	-2.371	EXOG	exo/endonuclease G
148266	1.3709	0.15775	2.9443	0.0039874	0.038786	-2.3713	ZNF569	zinc finger protein 569
23503	-1.1207	-1.8007	-2.9364	0.0040831	0.039488	-2.3926	ZFYVE26	zinc finger FYVE-type containing 26
26035	1.1331	-1.4995	2.9348	0.0041027	0.039649	-2.3969	GLCE	glucuronic acid epimerase
23648	1.7993	-0.065935	2.9287	0.0041771	0.04006	-2.413	SSBP3	single stranded DNA binding protein 3
718	-1.1171	-1.0813	-2.9263	0.0042076	0.040241	-2.4195	C3	complement C3
54545	1.1586	-0.60718	2.9237	0.00424	0.040435	-2.4264	MTMR12	myotubularin related protein 12
90525	1.1165	-0.3717	2.9235	0.0042426	0.040435	-2.427	SHF	Src homology 2 domain containing F
5870	1.2804	1.2855	2.9139	0.0043647	0.041457	-2.4524	RAB6A	"RAB6A, member RAS oncogene family"
1769	-1.259	1.4017	-2.9139	0.0043648	0.041457	-2.4524	DNAH8	dynein axonemal heavy chain 8
910	-1.1878	1.0573	-2.9099	0.0044163	0.041715	-2.4629	CD1B	CD1b molecule
9528	1.1212	-1.3225	2.9018	0.0045234	0.042552	-2.4844	TMEM59	transmembrane protein 59
9466	-1.2384	0.97893	-2.8948	0.0046182	0.043314	-2.503	IL27RA	interleukin 27 receptor subunit alpha
63827	-1.1731	-0.54924	-2.8947	0.00462	0.043314	-2.5033	BCAN	brevican
56102	1.1143	-1.7391	2.8924	0.0046512	0.043518	-2.5093	PCDHGB3	"protocadherin gamma subfamily B, 3"
9262	-1.1455	-0.10614	-2.8918	0.0046585	0.043556	-2.5108	STK17B	serine/threonine kinase 17b
29070	1.3331	-1.0846	2.8872	0.0047224	0.044034	-2.5229	CCDC113	coiled-coil domain containing 113
2919	-1.0718	0.23352	-2.8858	0.0047413	0.044121	-2.5265	CXCL1	C-X-C motif chemokine ligand 1
157922	1.1944	-0.00958	2.8824	0.0047895	0.04445	-2.5356	CAMSAP1	calmodulin regulated spectrin associated protein 1
56262	1.1266	-0.81404	2.8814	0.0048041	0.044555	-2.5383	LRRC8A	leucine rich repeat containing 8 VRAC subunit A
64422	-1.0314	2.2449	-2.8804	0.0048171	0.044646	-2.5407	ATG3	autophagy related 3
56853	1.7967	3.1201	2.8787	0.0048425	0.044851	-2.5454	CELF4	CUGBP Elav-like family member 4
261726	1.0087	3.3421	2.8777	0.0048559	0.04488	-2.5479	TIPRL	TOR signaling pathway regulator
148268	1.0557	-0.24511	2.8775	0.0048587	0.04488	-2.5484	ZNF570	zinc finger protein 570
5955	1.2585	2.4925	2.8762	0.0048774	0.045023	-2.5518	RCN2	reticulocalbin 2
135228	1.201	0.14537	2.8747	0.0048984	0.045127	-2.5557	CD109	CD109 molecule
55106	-1.1422	-1.2965	-2.8712	0.0049489	0.045531	-2.5649	SLFN12	schlafen family member 12
1191	-1.6278	-2.5403	-2.8705	0.0049598	0.0456	-2.5668	CLU	clusterin
133874	-1.0622	0.32186	-2.8667	0.005015	0.046015	-2.5767	C5orf58	chromosome 5 open reading frame 58
4258	-1.0818	-2.4125	-2.862	0.0050843	0.046497	-2.589	MGST2	microsomal glutathione S-transferase 2
7103	-1.1721	-1.8479	-2.8574	0.0051534	0.047035	-2.6011	TSPAN8	tetraspanin 8
1837	1.3413	-1.8954	2.8482	0.0052937	0.048125	-2.6251	DTNA	dystrobrevin alpha
92737	1.5072	0.30502	2.845	0.0053424	0.048376	-2.6332	DNER	delta/notch like EGF repeat containing
9760	-1.3564	0.4379	-2.8432	0.0053707	0.048537	-2.6379	TOX	thymocyte selection associated high mobility group box
27141	-1.4632	-0.028678	-2.8416	0.0053959	0.048675	-2.6421	CIDEB	cell death inducing DFFA like effector b
5358	1.0017	-0.56097	2.8411	0.0054037	0.048675	-2.6434	PLS3	plastin 3
27012	1.6008	0.83698	2.8406	0.0054119	0.048718	-2.6448	KCNV1	potassium voltage-gated channel modifier subfamily V member 1
4205	1.3584	-1.3068	2.8392	0.0054344	0.048793	-2.6485	MEF2A	myocyte enhancer factor 2A
80323	-1.0844	-2.914	-2.8375	0.0054604	0.048941	-2.6527	CCDC68	coiled-coil domain containing 68
121599	-1.6591	0.22065	-2.8375	0.0054615	0.048941	-2.6529	SPIC	Spi-C transcription factor
374470	-1.257	-0.006622	-2.8323	0.0055434	0.049482	-2.6662	C12orf42	chromosome 12 open reading frame 42
113026	1.1753	-2.8008	2.8286	0.0056043	0.04996	-2.6759	PLCD3	phospholipase C delta 3
80255	1.0268	-0.52176	2.8283	0.0056085	0.049966	-2.6766	SLC35F5	solute carrier family 35 member F5

## Sheet: Table S8
Table S8. GSEA results in TNBC
Name	Total	Hits	EnrichmentScore	Pval	Padj	Group
Cytokine-cytokine receptor interaction	294	210	-0.6881	1.22e-33	3.77e-31	KEGG
Epstein-Barr virus infection	201	175	-0.6663	1.3e-24	2.008e-22	KEGG
Hematopoietic cell lineage	97	79	-0.7935	6.948e-24	4.72e-22	KEGG
Cell adhesion molecules (CAMs)	146	113	-0.7343	7.122e-24	4.72e-22	KEGG
Antigen processing and presentation	77	64	-0.8255	7.638e-24	4.72e-22	KEGG
Influenza A	167	133	-0.6893	5.667e-22	2.918e-20	KEGG
Natural killer cell mediated cytotoxicity	131	107	-0.7257	8.077e-22	3.565e-20	KEGG
Allograft rejection	38	32	-0.9186	1.609e-21	6.215e-20	KEGG
Graft-versus-host disease	41	36	-0.8978	1.994e-21	6.848e-20	KEGG
Th1 and Th2 cell differentiation	92	83	-0.7555	1.658e-20	4.662e-19	KEGG
Autoimmune thyroid disease	53	31	-0.9193	1.659e-20	4.662e-19	KEGG
Chemokine signaling pathway	190	160	-0.6459	7.527e-20	1.873e-18	KEGG
Intestinal immune network for IgA production	49	40	-0.8712	7.879e-20	1.873e-18	KEGG
Type I diabetes mellitus	43	37	-0.8829	1.213e-19	2.677e-18	KEGG
Th17 cell differentiation	107	91	-0.7316	6.867e-19	1.415e-17	KEGG
NOD-like receptor signaling pathway	178	137	-0.656	3.07e-18	5.93e-17	KEGG
Inflammatory bowel disease (IBD)	65	53	-0.7992	7.45e-17	1.354e-15	KEGG
Staphylococcus aureus infection	68	46	-0.8305	1.128e-16	1.936e-15	KEGG
NF-kappa B signaling pathway	100	89	-0.7104	2.089e-16	3.398e-15	KEGG
Measles	138	114	-0.6523	1.489e-15	2.301e-14	KEGG
Leishmaniasis	74	65	-0.7371	1.014e-14	1.45e-13	KEGG
Primary immunodeficiency	37	34	-0.8486	1.032e-14	1.45e-13	KEGG
Tuberculosis	179	148	-0.6102	1.618e-14	2.173e-13	KEGG
Toxoplasmosis	113	99	-0.6652	1.983e-14	2.553e-13	KEGG
Viral myocarditis	59	50	-0.7742	5.03e-14	6.217e-13	KEGG
Systemic lupus erythematosus	133	44	-0.7859	4.291e-13	5.1e-12	KEGG
Jak-STAT signaling pathway	162	111	-0.6281	8.111e-13	9.282e-12	KEGG
Rheumatoid arthritis	91	78	-0.6853	1.649e-12	1.82e-11	KEGG
T cell receptor signaling pathway	101	90	-0.6551	2.335e-12	2.488e-11	KEGG
Osteoclast differentiation	128	109	-0.625	3.997e-12	4.117e-11	KEGG
HTLV-I infection	219	190	-0.547	7.992e-12	7.966e-11	KEGG
B cell receptor signaling pathway	71	64	-0.6764	2.614e-10	2.47e-09	KEGG
Toll-like receptor signaling pathway	104	82	-0.6408	2.638e-10	2.47e-09	KEGG
Kaposi's sarcoma-associated herpesvirus infection	186	156	-0.5537	4.609e-10	4.189e-09	KEGG
Necroptosis	162	109	-0.5951	5.127e-10	4.526e-09	KEGG
TNF signaling pathway	110	99	-0.597	1.13e-09	9.7e-09	KEGG
Asthma	31	22	-0.8353	4.763e-09	3.978e-08	KEGG
Legionellosis	55	50	-0.684	8.898e-09	7.235e-08	KEGG
Phagosome	152	130	-0.5465	1.082e-08	8.573e-08	KEGG
Pertussis	76	66	-0.6439	1.323e-08	1.022e-07	KEGG
Chagas disease (American trypanosomiasis)	103	90	-0.591	2.41e-08	1.817e-07	KEGG
African trypanosomiasis	37	29	-0.7605	4.652e-08	3.423e-07	KEGG
Malaria	49	34	-0.7281	1.132e-07	8.138e-07	KEGG
Complement and coagulation cascades	79	57	-0.6462	2.12e-07	1.489e-06	KEGG
RIG-I-like receptor signaling pathway	70	52	-0.6395	4.972e-07	3.414e-06	KEGG
Transcriptional misregulation in cancer	186	130	-0.5152	7.678e-07	5.157e-06	KEGG
Hepatitis C	155	122	-0.5237	1.017e-06	6.685e-06	KEGG
Cytosolic DNA-sensing pathway	63	45	-0.658	1.122e-06	7.221e-06	KEGG
Herpes simplex infection	492	415	-0.3986	1.771e-06	1.117e-05	KEGG
Apoptosis	136	115	-0.5078	6.099e-06	3.769e-05	KEGG
Proteasome	45	43	-0.6219	3.139e-05	0.0001884	KEGG
Pathways in cancer	530	424	-0.3838	3.171e-05	0.0001884	KEGG
Viral carcinogenesis	201	152	-0.4466	0.0001195	0.0006965	KEGG
Hepatitis B	163	131	-0.4599	0.000226	0.001281	KEGG
Leukocyte transendothelial migration	112	84	-0.5048	0.000228	0.001281	KEGG
Acute myeloid leukemia	66	52	-0.5583	0.0003021	0.001667	KEGG
Fc epsilon RI signaling pathway	68	56	-0.5276	0.0008781	0.00476	KEGG
Platelet activation	124	99	-0.4509	0.0009287	0.004948	KEGG
Amoebiasis	96	78	-0.4805	0.001303	0.006823	KEGG
Arachidonic acid metabolism	63	39	-0.5671	0.001984	0.01022	KEGG
Ubiquinone and other terpenoid-quinone biosynthesis	11	8	0.7578	0.002367	0.01199	KEGG
TGF-beta signaling pathway	92	82	0.3322	0.002816	0.01403	KEGG
IL-17 signaling pathway	93	73	-0.4653	0.003207	0.01573	KEGG
Ribosome	153	126	-0.4161	0.003779	0.01824	KEGG
Fc gamma R-mediated phagocytosis	91	76	-0.4598	0.004262	0.02026	KEGG
Mannose type O-glycan biosynthesis	23	16	0.6137	0.004703	0.02202	KEGG
Adherens junction	72	57	0.3839	0.005013	0.02312	KEGG
Cytokine Signaling in Immune system	286	234	-0.657	1.165e-30	1.204e-27	Reactome
Interferon Signaling	173	138	-0.7229	4.877e-28	2.521e-25	Reactome
Immunoregulatory interactions between a Lymphoid and a non-Lymphoid cell	80	59	-0.8532	1.554e-25	5.357e-23	Reactome
Interferon gamma signaling	74	58	-0.8453	2.094e-24	5.412e-22	Reactome
Interferon alpha/beta signaling	68	49	-0.8377	2.717e-19	5.619e-17	Reactome
Innate Immune System	521	366	-0.5162	3.265e-17	5.626e-15	Reactome
Costimulation by the CD28 family	68	58	-0.7821	4.293e-17	6.341e-15	Reactome
Chemokine receptors bind chemokines	59	44	-0.8222	4.424e-16	5.718e-14	Reactome
Translocation of ZAP-70 to Immunological synapse	18	14	-0.97	2.142e-15	2.461e-13	Reactome
Class A/1 (Rhodopsin-like receptors)	312	200	-0.5707	2.958e-15	3.058e-13	Reactome
TCR signaling	65	55	-0.7748	9.224e-15	8.67e-13	Reactome
Generation of second messenger molecules	31	26	-0.8875	1.625e-14	1.4e-12	Reactome
PD-1 signaling	25	19	-0.914	4.734e-13	3.766e-11	Reactome
Peptide ligand-binding receptors	192	121	-0.606	4.676e-12	3.453e-10	Reactome
Phosphorylation of CD3 and TCR zeta chains	20	16	-0.922	9.095e-12	6.27e-10	Reactome
GPCR ligand binding	415	273	-0.4939	1.889e-11	1.221e-09	Reactome
Downstream TCR signaling	48	39	-0.7767	7.667e-11	4.663e-09	Reactome
G alpha (i) signalling events	184	130	-0.5787	1.907e-10	1.096e-08	Reactome
GPCR downstream signaling	812	364	-0.4554	2.748e-10	1.495e-08	Reactome
Interleukin-2 signaling	42	36	-0.7505	4.555e-09	2.355e-07	Reactome
Signaling by GPCR	931	450	-0.4151	1.624e-08	7.877e-07	Reactome
Antigen processing-Cross presentation	78	70	-0.6275	1.676e-08	7.877e-07	Reactome
Interleukin receptor SHC signaling	28	25	-0.8007	2.686e-08	1.208e-06	Reactome
Interleukin-3, 5 and GM-CSF signaling	51	43	-0.6879	1.156e-07	4.98e-06	Reactome
Signaling by Interleukins	116	101	-0.5535	2.117e-07	8.755e-06	Reactome
ER-Phagosome pathway	63	58	-0.6253	3.358e-07	1.335e-05	Reactome
Endosomal/Vacuolar pathway	10	8	-0.9345	5.065e-07	1.94e-05	Reactome
Initial triggering of complement	17	14	-0.8621	5.66e-07	2.09e-05	Reactome
Signaling by the B Cell Receptor (BCR)	199	160	-0.4988	9.049e-07	3.221e-05	Reactome
Developmental Biology	417	318	0.2765	9.344e-07	3.221e-05	Reactome
RIG-I/MDA5 mediated induction of IFN-alpha/beta pathways	67	52	-0.6281	1.507e-06	5.026e-05	Reactome
GPVI-mediated activation cascade	33	29	-0.7138	6.981e-06	0.0002256	Reactome
Complement cascade	33	26	-0.7234	7.804e-06	0.0002445	Reactome
Antigen Activates B Cell Receptor Leading to Generation of Second Messengers	32	29	-0.7094	1.05e-05	0.0003194	Reactome
Activation of NF-kappaB in B Cells	66	62	-0.5807	1.22e-05	0.0003605	Reactome
Cell surface interactions at the vascular wall	99	72	-0.5607	1.326e-05	0.0003808	Reactome
Toll-Like Receptors Cascades	123	106	-0.5095	3.057e-05	0.0008424	Reactome
The role of Nef in HIV-1 replication and disease pathogenesis	31	27	-0.6943	3.096e-05	0.0008424	Reactome
Hemostasis	511	358	-0.3927	3.24e-05	0.0008591	Reactome
Interleukin-7 signaling	12	10	-0.8548	4.578e-05	0.001183	Reactome
Cytosolic sensors of pathogen-associated DNA	19	16	-0.7526	5.682e-05	0.001433	Reactome
Host Interactions of HIV factors	141	116	-0.4799	5.871e-05	0.001445	Reactome
Cross-presentation of soluble exogenous antigens (endosomes)	48	46	-0.5935	6.065e-05	0.001451	Reactome
Death Receptor Signalling	12	12	-0.8155	6.313e-05	0.001451	Reactome
Extrinsic Pathway for Apoptosis	12	12	-0.8155	6.313e-05	0.001451	Reactome
Vif-mediated degradation of APOBEC3G	55	48	-0.5887	6.773e-05	0.001522	Reactome
Antigen Presentation: Folding, assembly and peptide loading of class I MHC	25	23	-0.7066	7.573e-05	0.001666	Reactome
Downstream Signaling Events Of B Cell Receptor (BCR)	173	136	-0.465	8.287e-05	0.001785	Reactome
Eicosanoid ligand-binding receptors	17	14	-0.792	8.577e-05	0.00181	Reactome
FCGR activation	15	11	-0.8202	9.74e-05	0.002014	Reactome
Trafficking and processing of endosomal TLR	17	11	-0.8195	0.0001043	0.002115	Reactome
Apoptosis	158	129	-0.4655	0.0001074	0.002136	Reactome
Metabolism of RNA	339	225	-0.4046	0.0001258	0.002455	Reactome
Vpu mediated degradation of CD4	50	47	-0.5851	0.0001509	0.002889	Reactome
CDK-mediated phosphorylation and removal of Cdc6	49	45	-0.5831	0.0001848	0.003352	Reactome
Ubiquitin-dependent degradation of Cyclin D	49	46	-0.5753	0.0001875	0.003352	Reactome
Ubiquitin-dependent degradation of Cyclin D1	49	46	-0.5753	0.0001875	0.003352	Reactome
TRAF6 mediated NF-kB activation	16	16	-0.7274	0.000191	0.003352	Reactome
Negative regulators of RIG-I/MDA5 signaling	33	31	-0.6322	0.0001913	0.003352	Reactome
TRIF-mediated programmed cell death	11	11	-0.8052	0.0002131	0.003549	Reactome
Influenza Viral RNA Transcription and Replication	176	81	-0.5029	0.0002158	0.003549	Reactome
Viral mRNA Translation	176	81	-0.5029	0.0002158	0.003549	Reactome
Ubiquitin Mediated Degradation of Phosphorylated Cdc25A	52	46	-0.5731	0.0002231	0.003549	Reactome
p53-Independent DNA Damage Response	52	46	-0.5731	0.0002231	0.003549	Reactome
p53-Independent G1/S DNA damage checkpoint	52	46	-0.5731	0.0002231	0.003549	Reactome
SCF(Skp2)-mediated degradation of p27/p21	58	51	-0.5582	0.0002304	0.003568	Reactome
Regulation of activated PAK-2p34 by proteasome mediated degradation	48	45	-0.5792	0.0002313	0.003568	Reactome
Caspase-8 activation	9	9	-0.8452	0.0002392	0.003568	Reactome
Dimerization of procaspase-8	9	9	-0.8452	0.0002392	0.003568	Reactome
Activation of C3 and C5	7	6	-0.9012	0.0002426	0.003568	Reactome
CDT1 association with the CDC6:ORC:origin complex	57	45	-0.5777	0.000245	0.003568	Reactome
Autodegradation of the E3 ubiquitin ligase COP1	53	46	-0.5693	0.0002779	0.003983	Reactome
DAI mediated induction of type I IFNs	13	13	-0.7631	0.0002812	0.003983	Reactome
Assembly of the pre-replicative complex	63	51	-0.5522	0.0003346	0.004676	Reactome
p53-Dependent G1 DNA Damage Response	59	51	-0.5496	0.000356	0.004745	Reactome
p53-Dependent G1/S DNA damage checkpoint	59	51	-0.5496	0.000356	0.004745	Reactome
DNA Replication Pre-Initiation	80	63	-0.5235	0.0003579	0.004745	Reactome
M/G1 Transition	80	63	-0.5235	0.0003579	0.004745	Reactome
Activation of IRF3/IRF7 mediated by TBK1/IKK epsilon	16	14	-0.7626	0.0003667	0.004799	Reactome
Influenza Infection	185	90	-0.4859	0.000373	0.004821	Reactome
SCF-beta-TrCP mediated degradation of Emi1	53	49	-0.5603	0.000386	0.004925	Reactome
Stabilization of p53	54	47	-0.5655	0.0003906	0.004925	Reactome
Eukaryotic Translation Termination	178	82	-0.4967	0.0004075	0.005077	Reactome
Signaling by BMP	24	22	0.6047	0.0004272	0.005259	Reactome
FasL/ CD95L signaling	5	5	-0.9165	0.0004421	0.005378	Reactome
Role of phospholipids in phagocytosis	27	18	-0.7037	0.0004555	0.005477	Reactome
DAP12 interactions	182	124	-0.4473	0.0004823	0.005732	Reactome
Signaling by NODAL	17	13	0.6843	0.0005155	0.006057	Reactome
Metabolism of mRNA	317	205	-0.41	0.0005329	0.006191	Reactome
Regulation of Apoptosis	59	56	-0.5314	0.0005503	0.006268	Reactome
Alternative complement activation	6	5	-0.9135	0.0005516	0.006268	Reactome
RIP-mediated NFkB activation via DAI	11	11	-0.7805	0.0006094	0.006752	Reactome
Destabilization of mRNA by AUF1 (hnRNP D0)	54	49	-0.5491	0.000613	0.006752	Reactome
CD28 co-stimulation	30	27	-0.6377	0.000628	0.006752	Reactome
Cyclin E associated events during G1/S transition	65	55	-0.5417	0.0006388	0.006752	Reactome
Orc1 removal from chromatin	69	56	-0.5288	0.0006465	0.006752	Reactome
Regulation of DNA replication	71	56	-0.5288	0.0006465	0.006752	Reactome
Removal of licensing factors from origins	71	56	-0.5288	0.0006465	0.006752	Reactome
Switching of origins to a post-replicative state	69	56	-0.5288	0.0006465	0.006752	Reactome
Peptide chain elongation	178	83	-0.4885	0.0006891	0.007126	Reactome
G1/S DNA Damage Checkpoints	62	52	-0.545	0.000709	0.007258	Reactome
Eukaryotic Translation Elongation	186	86	-0.4836	0.0007353	0.007454	Reactome
L1CAM interactions	112	85	0.353	0.0007471	0.0075	Reactome
Nef and signal transduction	8	8	-0.8273	0.0007628	0.007584	Reactome
Cyclin A:Cdk2-associated events at S phase entry	66	57	-0.5299	0.0007729	0.007611	Reactome
Synthesis of UDP-N-acetyl-glucosamine	5	5	0.8957	0.0007893	0.007674	Reactome
Axon guidance	292	223	0.2567	0.0007941	0.007674	Reactome
Platelet activation, signaling and aggregation	220	165	-0.4165	0.0009417	0.009015	Reactome
Synthesis of DNA	95	77	-0.4779	0.001098	0.01042	Reactome
Inflammasomes	19	17	-0.6955	0.001109	0.01042	Reactome
Synthesis of Leukotrienes (LT) and Eoxins (EX)	14	12	-0.7587	0.001127	0.0105	Reactome
APC/C:Cdc20 mediated degradation of Securin	71	56	-0.5177	0.001149	0.01061	Reactome
Arachidonic acid metabolism	45	30	-0.6099	0.001189	0.01088	Reactome
APC/C:Cdh1 mediated degradation of Cdc20 and other APC/C:Cdh1 targeted proteins in late mitosis/early G1	76	59	-0.5079	0.001206	0.01094	Reactome
Toll Like Receptor 4 (TLR4) Cascade	103	92	-0.4654	0.00124	0.01115	Reactome
Regulation of IFNG signaling	17	13	-0.7206	0.001326	0.01182	Reactome
Defensins	54	7	-0.8383	0.001352	0.01195	Reactome
Cdc20:Phospho-APC/C mediated degradation of Cyclin A	76	59	-0.5053	0.00142	0.01241	Reactome
Nucleotide-binding domain, leucine rich repeat containing receptor (NLR) signaling pathways	55	49	-0.5279	0.001428	0.01241	Reactome
Class I MHC mediated antigen processing & presentation	267	224	-0.3795	0.001475	0.01271	Reactome
Creation of C4 and C2 activators	9	7	-0.8359	0.001533	0.0131	Reactome
Regulation of ornithine decarboxylase (ODC)	49	48	-0.53	0.001587	0.01334	Reactome
Purine salvage	13	13	-0.7146	0.001599	0.01334	Reactome
Post-translational protein modification	200	162	0.2772	0.0016	0.01334	Reactome
APC/C:Cdc20 mediated degradation of mitotic proteins	76	59	-0.5026	0.001633	0.0134	Reactome
Activation of APC/C and APC/C:Cdc20 mediated degradation of mitotic proteins	77	59	-0.5026	0.001633	0.0134	Reactome
DNA Replication	102	80	-0.4726	0.001719	0.014	Reactome
DAP12 signaling	164	116	-0.4366	0.001768	0.01428	Reactome
Influenza Life Cycle	180	85	-0.4699	0.001786	0.01431	Reactome
Integrin cell surface interactions	85	70	-0.4883	0.001988	0.01581	Reactome
Autodegradation of Cdh1 by Cdh1:APC/C	68	55	-0.5178	0.002061	0.01626	Reactome
Regulation of mRNA Stability by Proteins that Bind AU-rich Elements	88	81	-0.4629	0.002122	0.01662	Reactome
Membrane Trafficking	203	163	0.266	0.002429	0.01888	Reactome
CD28 dependent Vav1 pathway	12	11	-0.7497	0.002462	0.01897	Reactome
Transport of glucose and other sugars, bile salts and organic acids, metal ions and amine compounds	95	73	0.3552	0.002477	0.01897	Reactome
Nonsense Mediated Decay Independent of the Exon Junction Complex	184	87	-0.4609	0.002552	0.0194	Reactome
G1/S Transition	113	83	-0.4641	0.002578	0.01945	Reactome
Retinoid cycle disease events	10	5	0.8669	0.002749	0.02059	Reactome
CD28 dependent PI3K/Akt signaling	19	17	-0.6663	0.003169	0.02358	Reactome
Regulation of IFNA signaling	27	12	-0.7303	0.003324	0.02438	Reactome
Beta defensins	44	5	-0.8729	0.003335	0.02438	Reactome
Nef-mediates down modulation of cell surface receptors by recruiting them to clathrin adapters	24	20	-0.6402	0.003351	0.02438	Reactome
APC/C-mediated degradation of cell cycle proteins	89	69	-0.4737	0.003396	0.02438	Reactome
Regulation of mitotic cell cycle	89	69	-0.4737	0.003396	0.02438	Reactome
Kinesins	41	24	0.5172	0.00358	0.02553	Reactome
Metal ion SLC transporters	25	22	0.537	0.003608	0.02555	Reactome
Golgi Cisternae Pericentriolar Stack Reorganization	14	11	0.6952	0.003691	0.02596	Reactome
Regulation of Complement cascade	15	13	-0.6934	0.003819	0.02668	Reactome
Nonsense Mediated Decay Enhanced by the Exon Junction Complex	203	102	-0.4212	0.004046	0.0278	Reactome
Nonsense-Mediated Decay	203	102	-0.4212	0.004046	0.0278	Reactome
Regulation of signaling by CBL	22	19	-0.636	0.00406	0.0278	Reactome
TRAIL signaling	5	5	-0.8675	0.004161	0.02831	Reactome
TRAF6 mediated IRF7 activation in TLR7/8 or 9 signaling	17	15	-0.6697	0.004201	0.02839	Reactome
Activated TLR4 signalling	100	89	-0.4433	0.00453	0.03041	Reactome
Regulation of APC/C activators between G1/S and early anaphase	84	66	-0.4751	0.004716	0.03146	Reactome
Leukotriene receptors	5	5	-0.8609	0.004923	0.03263	Reactome
Tryptophan catabolism	11	6	-0.8288	0.005081	0.03347	Reactome
MHC class II antigen presentation	118	89	-0.4374	0.006162	0.04033	Reactome
HIV Infection	214	182	-0.3802	0.006428	0.0418	Reactome
Growth hormone receptor signaling	23	14	-0.6768	0.006532	0.0418	Reactome
CDO in myogenesis	31	23	0.5201	0.006549	0.0418	Reactome
Myogenesis	31	23	0.5201	0.006549	0.0418	Reactome
APOBEC3G mediated resistance to HIV-1 infection	14	6	-0.8132	0.007832	0.04968	Reactome
Viral reproductive process	547	483	-0.3975	0.0001001	0.0007572	GO BP
Immune system development	576	468	-0.5845	0.0001002	0.0007572	GO BP
Leukocyte activation	556	468	-0.7018	0.0001002	0.0007572	GO BP
Response to biotic stimulus	614	461	-0.6321	0.0001002	0.0007572	GO BP
Wound healing	610	451	-0.3835	0.0001002	0.0007572	GO BP
Positive regulation of immune system process	558	453	-0.7105	0.0001002	0.0007572	GO BP
Regulation of immune response	564	454	-0.7334	0.0001002	0.0007572	GO BP
Hematopoietic or lymphoid organ development	546	442	-0.5787	0.0001003	0.0007572	GO BP
Regulation of body fluid levels	595	444	-0.3957	0.0001003	0.0007572	GO BP
Response to other organism	586	442	-0.6414	0.0001003	0.0007572	GO BP
Innate immune response	544	437	-0.6991	0.0001003	0.0007572	GO BP
Lymphocyte activation	471	399	-0.7196	0.0001003	0.0007572	GO BP
Hemopoiesis	513	418	-0.5854	0.0001003	0.0007572	GO BP
Positive regulation of multicellular organismal process	531	408	-0.4938	0.0001003	0.0007572	GO BP
Negative regulation of cell proliferation	526	406	-0.3991	0.0001004	0.0007572	GO BP
Inflammatory response	493	392	-0.649	0.0001004	0.0007572	GO BP
Positive regulation of hydrolase activity	450	367	-0.4059	0.0001004	0.0007572	GO BP
Immune effector process	475	374	-0.7139	0.0001004	0.0007572	GO BP
Blood coagulation	499	374	-0.4229	0.0001004	0.0007572	GO BP
Hemostasis	503	377	-0.424	0.0001004	0.0007572	GO BP
Coagulation	502	377	-0.4209	0.0001004	0.0007572	GO BP
Cytokine production	430	362	-0.6582	0.0001005	0.0007572	GO BP
Interaction with host	411	359	-0.4199	0.0001005	0.0007572	GO BP
Regulation of defense response	432	351	-0.6512	0.0001006	0.0007572	GO BP
Cation homeostasis	432	335	-0.3939	0.0001006	0.0007572	GO BP
Regulation of cytokine production	386	327	-0.6632	0.0001007	0.0007572	GO BP
Positive regulation of immune response	380	309	-0.7306	0.0001008	0.0007572	GO BP
Regulation of response to external stimulus	382	304	-0.5484	0.0001009	0.0007572	GO BP
T cell activation	341	293	-0.7468	0.0001011	0.0007572	GO BP
Cellular cation homeostasis	369	291	-0.4075	0.0001011	0.0007572	GO BP
Regulation of sequence_specific DNA binding transcription factor activity	340	283	-0.4135	0.0001011	0.0007572	GO BP
Negative regulation of multicellular organismal process	362	281	-0.4936	0.0001012	0.0007572	GO BP
Cytokine_mediated signaling pathway	338	277	-0.6911	0.0001012	0.0007572	GO BP
Leukocyte differentiation	333	276	-0.6853	0.0001013	0.0007572	GO BP
Activation of immune response	312	250	-0.7235	0.0001017	0.0007572	GO BP
Regulation of lymphocyte activation	296	249	-0.7548	0.0001018	0.0007572	GO BP
Response to bacterium	344	240	-0.621	0.000102	0.0007572	GO BP
Response to virus	268	225	-0.6903	0.0001023	0.0007572	GO BP
Regulation of homeostatic process	279	215	-0.4238	0.0001026	0.0007572	GO BP
Leukocyte migration	258	211	-0.6154	0.0001026	0.0007572	GO BP
Viral infectious cycle	228	206	-0.4468	0.0001026	0.0007572	GO BP
Myeloid cell differentiation	249	195	-0.491	0.0001031	0.0007572	GO BP
I_kappaB kinase/NF_kappaB cascade	217	195	-0.5655	0.0001031	0.0007572	GO BP
Lymphocyte differentiation	228	196	-0.7204	0.0001031	0.0007572	GO BP
Positive regulation of defense response	230	194	-0.6614	0.0001031	0.0007572	GO BP
Regulation of T cell activation	228	193	-0.7666	0.0001032	0.0007572	GO BP
Regulation of immune effector process	219	184	-0.7091	0.0001033	0.0007572	GO BP
Positive regulation of cytokine production	203	177	-0.6817	0.0001035	0.0007572	GO BP
Positive regulation of lymphocyte activation	213	179	-0.7653	0.0001035	0.0007572	GO BP
Regulation of I_kappaB kinase/NF_kappaB cascade	194	175	-0.5668	0.0001036	0.0007572	GO BP
Calcium ion transport	228	172	-0.4817	0.0001039	0.0007572	GO BP
Positive regulation of cell migration	228	173	-0.4535	0.0001039	0.0007572	GO BP
Positive regulation of secretion	223	168	-0.4523	0.0001041	0.0007572	GO BP
Amine metabolic process	211	170	-0.4362	0.0001041	0.0007572	GO BP
Adaptive immune response	211	169	-0.7549	0.0001041	0.0007572	GO BP
Peptidyl_tyrosine modification	203	159	-0.5	0.0001046	0.0007572	GO BP
Peptidyl_tyrosine phosphorylation	201	157	-0.4979	0.0001047	0.0007572	GO BP
Defense response to virus	189	154	-0.7373	0.0001048	0.0007572	GO BP
Adaptive immune response based on somatic recombination of immune receptors built from immunoglobulin superfamily domains	193	153	-0.7453	0.0001049	0.0007572	GO BP
Positive regulation of sequence_specific DNA binding transcription factor activity	182	148	-0.4686	0.0001051	0.0007572	GO BP
Negative regulation of immune system process	180	146	-0.6977	0.0001052	0.0007572	GO BP
Homeostasis of number of cells	177	146	-0.4712	0.0001052	0.0007572	GO BP
Positive regulation of T cell activation	170	144	-0.7787	0.0001052	0.0007572	GO BP
T cell differentiation	162	142	-0.7545	0.0001054	0.0007572	GO BP
B cell activation	169	142	-0.7195	0.0001054	0.0007572	GO BP
Protein secretion	172	141	-0.6416	0.0001055	0.0007572	GO BP
Positive regulation of I_kappaB kinase/NF_kappaB cascade	143	130	-0.555	0.0001061	0.0007572	GO BP
Regulation of peptidyl_tyrosine phosphorylation	160	123	-0.5361	0.0001068	0.0007572	GO BP
Second_messenger_mediated signaling	156	116	-0.4807	0.0001074	0.0007572	GO BP
T cell proliferation	133	112	-0.7555	0.0001081	0.0007572	GO BP
Myeloid leukocyte differentiation	135	107	-0.6074	0.0001082	0.0007572	GO BP
Regulation of myeloid cell differentiation	134	106	-0.533	0.0001084	0.0007572	GO BP
Regulation of protein secretion	127	105	-0.6717	0.0001085	0.0007572	GO BP
Leukocyte chemotaxis	123	99	-0.6498	0.0001094	0.0007572	GO BP
Regulation of viral reproduction	113	97	-0.5103	0.0001096	0.0007572	GO BP
Positive regulation of cysteine_type endopeptidase activity involved in apoptotic process	107	95	-0.5483	0.0001102	0.0007572	GO BP
Positive regulation of peptidyl_tyrosine phosphorylation	125	94	-0.564	0.0001104	0.0007572	GO BP
Positive regulation of NF_kappaB transcription factor activity	104	93	-0.5833	0.0001106	0.0007572	GO BP
Production of molecular mediator of immune response	111	90	-0.7127	0.0001111	0.0007572	GO BP
Cytokine metabolic process	104	87	-0.6804	0.0001115	0.0007572	GO BP
Regulation of T cell proliferation	107	87	-0.7825	0.0001115	0.0007572	GO BP
Acute inflammatory response	110	85	-0.5904	0.0001118	0.0007572	GO BP
Cytokine biosynthetic process	101	84	-0.681	0.000112	0.0007572	GO BP
Humoral immune response	126	81	-0.7422	0.0001124	0.0007572	GO BP
Calcium_mediated signaling	99	80	-0.5869	0.0001125	0.0007572	GO BP
Activation of cysteine_type endopeptidase activity involved in apoptotic process	84	77	-0.5968	0.0001134	0.0007572	GO BP
Cytokine secretion	95	77	-0.731	0.0001134	0.0007572	GO BP
Regulation of cytokine biosynthetic process	91	76	-0.6807	0.0001137	0.0007572	GO BP
Defense response to bacterium	143	76	-0.6802	0.0001137	0.0007572	GO BP
JAK_STAT cascade	101	75	-0.6263	0.0001137	0.0007572	GO BP
Positive regulation of protein secretion	85	72	-0.6855	0.0001142	0.0007572	GO BP
Regulation of cytokine secretion	79	64	-0.7569	0.0001157	0.0007572	GO BP
Interferon_gamma production	78	64	-0.7396	0.0001157	0.0007572	GO BP
B cell differentiation	77	63	-0.6772	0.0001158	0.0007572	GO BP
Positive regulation of T cell proliferation	69	57	-0.8263	0.0001174	0.0007572	GO BP
Regulation of JAK_STAT cascade	73	55	-0.6634	0.000118	0.0007572	GO BP
Viral genome replication	62	54	-0.6826	0.0001183	0.0007572	GO BP
Positive regulation of cytokine biosynthetic process	59	51	-0.7578	0.0001194	0.0007572	GO BP
Cellular defense response	60	49	-0.8192	0.0001196	0.0007572	GO BP
Positive regulation of cytokine secretion	57	49	-0.7333	0.0001196	0.0007572	GO BP
Tyrosine phosphorylation of STAT protein	57	44	-0.711	0.0001225	0.0007648	GO BP
Interleukin_2 production	46	41	-0.7276	0.0001237	0.0007648	GO BP
Regulation of tyrosine phosphorylation of STAT protein	52	39	-0.7315	0.0001244	0.0007648	GO BP
Interleukin_1 secretion	25	23	-0.781	0.0001343	0.0008173	GO BP
Detection of biotic stimulus	25	21	-0.7248	0.0001363	0.0008217	GO BP
Interferon_gamma biosynthetic process	17	16	-0.7666	0.0001425	0.0008512	GO BP
G_protein coupled receptor signaling pathway	598	413	-0.3815	0.0002007	0.001177	GO BP
Positive regulation of transport	496	382	-0.3817	0.0002008	0.001177	GO BP
Regulation of cell adhesion	269	215	-0.4083	0.0002051	0.001191	GO BP
Negative regulation of sequence_specific DNA binding transcription factor activity	115	101	-0.484	0.0002182	0.001256	GO BP
Phagocytosis	96	80	-0.5198	0.000225	0.001283	GO BP
Regulation of cell_cell adhesion	74	56	-0.5466	0.0002357	0.001332	GO BP
Regulation of cell shape	106	85	-0.4892	0.0003354	0.001879	GO BP
Negative regulation of catalytic activity	523	414	-0.3631	0.0004014	0.002215	GO BP
Regulation of secretion	446	335	-0.3731	0.0004025	0.002215	GO BP
Regulation of interferon_gamma biosynthetic process	16	15	-0.751	0.0004307	0.00235	GO BP
Regulated secretory pathway	46	38	-0.5936	0.0004994	0.002702	GO BP
Interleukin_8 production	44	36	-0.6058	0.0005049	0.002709	GO BP
Tissue remodeling	119	98	-0.46	0.0005479	0.002915	GO BP
Icosanoid metabolic process	71	52	-0.5502	0.0007144	0.003768	GO BP
Regulation of cell migration	398	305	-0.3751	0.0009083	0.004752	GO BP
Signal transduction in response to DNA damage	119	108	-0.445	0.0009732	0.005049	GO BP
Homophilic cell adhesion	139	110	0.4119	0.00133	0.006844	GO BP
Vitamin metabolic process	101	79	-0.4736	0.001351	0.006898	GO BP
Positive regulation of cell adhesion	125	101	-0.443	0.001528	0.007736	GO BP
DNA damage response, signal transduction by p53 class mediator	108	98	-0.4478	0.001644	0.008258	GO BP
Fatty acid biosynthetic process	134	96	-0.4434	0.001867	0.009306	GO BP
Golgi vesicle transport	183	158	0.3131	0.002242	0.01109	GO BP
Regulation of GTPase activity	222	178	-0.4029	0.002276	0.01117	GO BP
Regulation of Ras GTPase activity	162	132	-0.4173	0.002862	0.01394	GO BP
ER to Golgi vesicle_mediated transport	56	53	0.3852	0.003163	0.01528	GO BP
Positive regulation of DNA metabolic process	100	74	-0.4633	0.003187	0.01528	GO BP
Microtubule_based movement	175	131	0.3053	0.003472	0.01653	GO BP
Developmental growth	274	207	0.2504	0.003891	0.01838	GO BP
Regulation of small GTPase mediated signal transduction	369	292	-0.3585	0.003943	0.01842	GO BP
Amine catabolic process	18	13	-0.7036	0.003958	0.01842	GO BP
Regulation of angiogenesis	157	114	-0.4233	0.004089	0.01877	GO BP
Regulation of Rho GTPase activity	93	76	-0.4574	0.004092	0.01877	GO BP
Apoptotic mitochondrial changes	65	53	-0.4996	0.004156	0.01893	GO BP
Muscle cell differentiation	295	224	0.2641	0.004292	0.0194	GO BP
Striated muscle tissue development	310	227	0.2621	0.004348	0.0194	GO BP
Lipid catabolic process	251	175	-0.3902	0.004351	0.0194	GO BP
Negative regulation of myeloid cell differentiation	60	47	-0.5092	0.004814	0.02131	GO BP
Apoptotic signaling pathway	204	170	-0.3894	0.004892	0.02151	GO BP
RNA catabolic process	210	184	-0.3832	0.004959	0.02165	GO BP
Regionalization	313	239	0.3189	0.005	0.02168	GO BP
Endosomal transport	146	110	0.2976	0.005319	0.02275	GO BP
Post_translational protein modification	196	172	0.2993	0.005319	0.02275	GO BP
Cellular amino acid metabolic process	464	345	-0.3452	0.005734	0.0242	GO BP
Muscle organ development	343	255	0.2667	0.006289	0.02637	GO BP
Negative regulation of hydrolase activity	242	173	-0.3834	0.006337	0.02639	GO BP
Focal adhesion assembly	43	33	0.461	0.006524	0.02699	GO BP
Cytoskeleton_dependent intracellular transport	74	62	0.3655	0.007225	0.0297	GO BP
DNA modification	71	64	-0.4604	0.008217	0.03356	GO BP
Axon guidance	360	293	0.2952	0.009434	0.03828	GO BP
Energy reserve metabolic process	168	120	0.2772	0.01036	0.04169	GO BP
Protein N_linked glycosylation	98	93	0.3079	0.01041	0.04169	GO BP
Cell_cell junction organization	170	132	0.274	0.01054	0.04198	GO BP
Heart development	387	305	0.271	0.01075	0.04254	GO BP
Regulation of Ras protein signal transduction	278	221	-0.3586	0.01115	0.04385	GO BP
Positive regulation of cell differentiation	502	391	-0.3312	0.01134	0.04432	GO BP
Cellular modified amino acid metabolic process	194	144	-0.3813	0.0121	0.047	GO BP
Regulation of neurogenesis	398	321	0.226	0.01266	0.04886	GO BP

## Sheet: Table S9
Table S9. GSEA results in Luminal A subtype
Name	Total	Hits	EnrichmentScore	Pval	Padj	Group
Protein export	23	22	0.6351	0.0001012	0.001008	KEGG
Collecting duct acid secretion	27	24	0.5791	0.000225	0.001782	KEGG
Mismatch repair	23	21	0.5402	0.002488	0.0126	KEGG
Vibrio cholerae infection	50	45	0.5328	3.56e-06	5e-05	KEGG
Protein processing in endoplasmic reticulum	165	142	0.5241	1.162e-16	1.796e-14	KEGG
Synaptic vesicle cycle	78	68	0.5171	5.101e-08	1.433e-06	KEGG
Oxidative phosphorylation	133	92	0.5149	4.472e-11	3.454e-09	KEGG
DNA replication	36	34	0.5074	0.0002002	0.001628	KEGG
Proteasome	45	42	0.4291	0.001625	0.008658	KEGG
Ribosome biogenesis in eukaryotes	105	62	0.3982	0.000432	0.002966	KEGG
RNA transport	165	139	0.3752	1.8e-07	4.066e-06	KEGG
Ubiquitin mediated proteolysis	137	120	0.3725	1.427e-06	2.593e-05	KEGG
Parkinson's disease	142	99	0.3404	0.0001763	0.001514	KEGG
Cell cycle	124	103	0.3057	0.002816	0.0136	KEGG
Lysosome	123	114	0.2924	0.003527	0.01621	KEGG
Oocyte meiosis	125	100	0.291	0.004185	0.01771	KEGG
Huntington's disease	193	155	0.2612	0.006174	0.02478	KEGG
PI3K-Akt signaling pathway	354	271	-0.3448	0.001203	0.006724	KEGG
MAPK signaling pathway	295	241	-0.3461	0.003673	0.01621	KEGG
Epstein-Barr virus infection	201	176	-0.3591	0.003672	0.01621	KEGG
Ras signaling pathway	232	180	-0.3619	0.003665	0.01621	KEGG
Hippo signaling pathway	154	126	-0.3626	0.01015	0.03691	KEGG
HTLV-I infection	219	193	-0.3689	0.0008843	0.005255	KEGG
NOD-like receptor signaling pathway	178	138	-0.3706	0.005129	0.02113	KEGG
Rap1 signaling pathway	206	163	-0.3735	0.002285	0.01177	KEGG
Breast cancer	147	122	-0.3773	0.009138	0.03403	KEGG
Neuroactive ligand-receptor interaction	338	219	-0.3894	0.0001301	0.001218	KEGG
Rheumatoid arthritis	91	79	-0.393	0.01237	0.04393	KEGG
Necroptosis	162	106	-0.3977	0.004126	0.01771	KEGG
Pathways in cancer	530	426	-0.399	2.401e-09	1.237e-07	KEGG
Neurotrophin signaling pathway	119	104	-0.3998	0.005211	0.02119	KEGG
cAMP signaling pathway	212	161	-0.4044	0.0001875	0.001566	KEGG
Tight junction	170	127	-0.4054	0.001144	0.006547	KEGG
Focal adhesion	199	149	-0.4099	0.0004052	0.002846	KEGG
Chagas disease (American trypanosomiasis)	103	91	-0.4142	0.003059	0.01454	KEGG
Small cell lung cancer	93	77	-0.4171	0.007265	0.02878	KEGG
Influenza A	167	135	-0.4205	0.0002455	0.001839	KEGG
IL-17 signaling pathway	93	73	-0.423	0.00764	0.02988	KEGG
Antigen processing and presentation	77	65	-0.4308	0.009127	0.03403	KEGG
Vascular smooth muscle contraction	132	105	-0.4311	0.0005705	0.003672	KEGG
Osteoclast differentiation	128	110	-0.432	0.0003076	0.00221	KEGG
Chemokine signaling pathway	190	153	-0.4394	1.372e-05	0.0001766	KEGG
Dilated cardiomyopathy	91	64	-0.4422	0.004621	0.01929	KEGG
Legionellosis	55	50	-0.4442	0.01162	0.04177	KEGG
Amoebiasis	96	74	-0.4475	0.001841	0.00964	KEGG
Hypertrophic cardiomyopathy (HCM)	85	61	-0.4531	0.003221	0.01508	KEGG
Natural killer cell mediated cytotoxicity	131	97	-0.4537	0.0002478	0.001839	KEGG
AGE-RAGE signaling pathway in diabetic complications	100	82	-0.4561	0.0005451	0.003584	KEGG
Pertussis	76	66	-0.4569	0.00253	0.01261	KEGG
Acute myeloid leukemia	66	53	-0.4595	0.00914	0.03403	KEGG
Apoptosis	136	125	-0.4696	2.742e-06	4.236e-05	KEGG
Leukocyte transendothelial migration	112	85	-0.47	0.0001367	0.001243	KEGG
T cell receptor signaling pathway	101	84	-0.4704	0.0001418	0.001252	KEGG
Arachidonic acid metabolism	63	49	-0.473	0.003881	0.01689	KEGG
Regulation of lipolysis in adipocytes	55	40	-0.4766	0.008887	0.03403	KEGG
Type I diabetes mellitus	43	38	-0.4772	0.01276	0.0448	KEGG
PPAR signaling pathway	74	57	-0.4826	0.0008427	0.005106	KEGG
NF-kappa B signaling pathway	100	87	-0.4879	2.089e-05	0.0002582	KEGG
Toxoplasmosis	113	102	-0.4931	4.866e-06	6.537e-05	KEGG
Adipocytokine signaling pathway	69	56	-0.4934	0.0006797	0.004286	KEGG
Notch signaling pathway	48	43	-0.4954	0.002658	0.01304	KEGG
Transcriptional misregulation in cancer	186	135	-0.4978	6.949e-08	1.789e-06	KEGG
Basal cell carcinoma	63	53	-0.4995	0.001126	0.006547	KEGG
ECM-receptor interaction	82	59	-0.5006	0.00025	0.001839	KEGG
Retinol metabolism	67	31	-0.5042	0.009867	0.0363	KEGG
Viral myocarditis	59	51	-0.5096	0.0007767	0.0048	KEGG
TNF signaling pathway	110	100	-0.5175	1.842e-07	4.066e-06	KEGG
Chemical carcinogenesis	82	41	-0.5191	0.001502	0.008143	KEGG
Th17 cell differentiation	107	89	-0.5234	1.148e-06	2.217e-05	KEGG
Complement and coagulation cascades	79	59	-0.5247	4.115e-05	0.0004808	KEGG
Jak-STAT signaling pathway	162	110	-0.5267	3.866e-08	1.278e-06	KEGG
Drug metabolism - cytochrome P450	72	36	-0.5434	0.001219	0.006724	KEGG
Leishmaniasis	74	63	-0.5503	3.372e-06	4.961e-05	KEGG
Cell adhesion molecules (CAMs)	146	113	-0.5605	1.424e-10	8.8e-09	KEGG
Cytokine-cytokine receptor interaction	294	211	-0.5638	7.491e-20	2.315e-17	KEGG
Th1 and Th2 cell differentiation	92	79	-0.5707	1.364e-08	6.02e-07	KEGG
Malaria	49	37	-0.5985	5.529e-05	0.0005891	KEGG
Graft-versus-host disease	41	36	-0.6038	4.202e-05	0.0004808	KEGG
Autoimmune thyroid disease	53	32	-0.604	0.0001049	0.001013	KEGG
African trypanosomiasis	37	28	-0.6045	0.000459	0.003084	KEGG
Systemic lupus erythematosus	133	43	-0.6148	2.18e-06	3.546e-05	KEGG
Inflammatory bowel disease (IBD)	65	51	-0.6214	3.743e-07	7.711e-06	KEGG
Allograft rejection	38	32	-0.6221	4.588e-05	0.0005064	KEGG
Staphylococcus aureus infection	68	48	-0.6447	4.135e-08	1.278e-06	KEGG
Hematopoietic cell lineage	97	78	-0.6514	5.392e-13	5.554e-11	KEGG
Intestinal immune network for IgA production	49	41	-0.6669	2.966e-08	1.146e-06	KEGG
Primary immunodeficiency	37	33	-0.6672	1.547e-06	2.655e-05	KEGG
Asthma	31	23	-0.6804	7.114e-05	0.0007327	KEGG
Class A/1 (Rhodopsin-like receptors)	312	195	-0.5131	8.541e-13	5.606e-10	Reactome
Mitotic M-M/G1 phases	266	212	0.3892	1.072e-12	5.606e-10	Reactome
GPCR ligand binding	415	267	-0.4648	1.11e-11	3.87e-09	Reactome
Signaling by GPCR	931	440	-0.4107	2.508e-11	6.558e-09	Reactome
GPCR downstream signaling	812	356	-0.4251	2.322e-10	4.752e-08	Reactome
M Phase	233	190	0.3866	2.853e-10	4.752e-08	Reactome
Antigen processing: Ubiquitination & Proteasome degradation	224	184	0.3801	3.18e-10	4.752e-08	Reactome
S Phase	122	103	0.4664	1.318e-09	1.723e-07	Reactome
Class I MHC mediated antigen processing & presentation	267	222	0.344	3.548e-09	4.123e-07	Reactome
Separation of Sister Chromatids	186	149	0.396	5.465e-09	5.716e-07	Reactome
Mitotic Metaphase and Anaphase	199	161	0.3828	6.514e-09	6.195e-07	Reactome
Mitotic Anaphase	198	160	0.381	1.226e-08	1.069e-06	Reactome
Mitochondrial Protein Import	59	43	0.6244	1.557e-08	1.253e-06	Reactome
Chemokine receptors bind chemokines	59	45	-0.6501	6.977e-08	5.213e-06	Reactome
Peptide ligand-binding receptors	192	117	-0.5054	7.506e-08	5.234e-06	Reactome
Cell Cycle Checkpoints	131	97	0.4242	2.209e-07	1.444e-05	Reactome
Mitotic G1-G1/S phases	140	111	0.4066	2.415e-07	1.486e-05	Reactome
G1/S Transition	113	90	0.4466	3.282e-07	1.907e-05	Reactome
Mitotic Prometaphase	127	103	0.4039	5.959e-07	3.281e-05	Reactome
DNA Replication	102	85	0.4391	8.123e-07	4.248e-05	Reactome
Lysosome Vesicle Biogenesis	27	21	0.7239	9.742e-07	4.852e-05	Reactome
Eukaryotic Translation Elongation	186	83	-0.5242	1.426e-06	6.779e-05	Reactome
Generation of second messenger molecules	31	26	-0.7078	1.882e-06	8.56e-05	Reactome
Synthesis of DNA	95	80	0.4311	2.479e-06	0.0001081	Reactome
Peptide chain elongation	178	80	-0.5235	2.921e-06	0.0001222	Reactome
Influenza Viral RNA Transcription and Replication	176	78	-0.5184	4.948e-06	0.0001917	Reactome
Viral mRNA Translation	176	78	-0.5184	4.948e-06	0.0001917	Reactome
APC/C-mediated degradation of cell cycle proteins	89	74	0.4286	6.687e-06	0.0002412	Reactome
Regulation of mitotic cell cycle	89	74	0.4286	6.687e-06	0.0002412	Reactome
TCR signaling	65	54	-0.563	8.97e-06	0.0003128	Reactome
Eukaryotic Translation Termination	178	79	-0.5094	1.022e-05	0.0003447	Reactome
Resolution of Sister Chromatid Cohesion	118	94	0.3917	1.342e-05	0.0004302	Reactome
Glucose metabolism	70	40	0.5265	1.357e-05	0.0004302	Reactome
HIV Infection	214	179	0.2983	2.113e-05	0.00065	Reactome
Activation of Chaperones by ATF6-alpha	8	7	0.9065	2.274e-05	0.0006796	Reactome
Respiratory electron transport	82	59	0.4611	2.456e-05	0.0007136	Reactome
Transferrin endocytosis and recycling	26	24	0.618	2.748e-05	0.000777	Reactome
Immunoregulatory interactions between a Lymphoid and a non-Lymphoid cell	80	58	-0.5475	3.022e-05	0.000832	Reactome
Regulation of APC/C activators between G1/S and early anaphase	84	69	0.416	3.791e-05	0.001017	Reactome
Membrane Trafficking	203	164	0.3015	4.126e-05	0.001079	Reactome
Eicosanoid ligand-binding receptors	17	14	-0.7597	5.196e-05	0.001294	Reactome
Translocation of ZAP-70 to Immunological synapse	18	14	-0.7597	5.196e-05	0.001294	Reactome
Phosphorylation of CD3 and TCR zeta chains	20	15	-0.7518	5.456e-05	0.001327	Reactome
Type I hemidesmosome assembly	12	9	-0.8601	5.669e-05	0.001332	Reactome
Telomere Maintenance	72	28	0.5934	5.729e-05	0.001332	Reactome
Leading Strand Synthesis	14	14	0.7446	6.568e-05	0.001431	Reactome
Polymerase switching	14	14	0.7446	6.568e-05	0.001431	Reactome
Polymerase switching on the C-strand of the telomere	14	14	0.7446	6.568e-05	0.001431	Reactome
Innate Immune System	521	363	-0.3549	6.965e-05	0.001487	Reactome
DNA Replication Pre-Initiation	80	65	0.4172	7.607e-05	0.00156	Reactome
M/G1 Transition	80	65	0.4172	7.607e-05	0.00156	Reactome
G alpha (i) signalling events	184	129	-0.4322	7.865e-05	0.00156	Reactome
Formation of a pool of free 40S subunits	189	90	-0.4626	7.903e-05	0.00156	Reactome
Influenza Life Cycle	180	82	-0.4748	8.858e-05	0.001708	Reactome
Activation of APC/C and APC/C:Cdc20 mediated degradation of mitotic proteins	77	62	0.4286	8.98e-05	0.001708	Reactome
Unfolded Protein Response	66	55	0.4384	9.63e-05	0.001799	Reactome
DNA strand elongation	31	29	0.5726	0.0001008	0.00185	Reactome
APC/C:Cdc20 mediated degradation of mitotic proteins	76	61	0.4226	0.0001044	0.001882	Reactome
APC/C:Cdh1 mediated degradation of Cdc20 and other APC/C:Cdh1 targeted proteins in late mitosis/early G1	76	61	0.421	0.0001116	0.001924	Reactome
Respiratory electron transport, ATP synthesis by chemiosmotic coupling, and heat production by uncoupling proteins.	101	61	0.4216	0.0001116	0.001924	Reactome
Influenza Infection	185	87	-0.4723	0.0001156	0.001924	Reactome
Degradation of beta-catenin by the destruction complex	65	58	0.4269	0.000116	0.001924	Reactome
Signaling by Wnt	65	58	0.4269	0.000116	0.001924	Reactome
Cyclin E associated events during G1/S transition	65	58	0.4259	0.0001177	0.001924	Reactome
Complement cascade	33	25	-0.6402	0.0001211	0.001949	Reactome
The citric acid (TCA) cycle and respiratory electron transport	145	85	0.3723	0.0001387	0.002197	Reactome
Insulin receptor recycling	25	23	0.6161	0.0001574	0.002458	Reactome
Interleukin-7 signaling	12	11	-0.7921	0.0001671	0.00257	Reactome
Cell junction organization	89	59	-0.5102	0.0001986	0.00301	Reactome
Interferon gamma signaling	74	54	-0.5226	0.0002135	0.003191	Reactome
Assembly of the pre-replicative complex	63	52	0.4345	0.0002223	0.003275	Reactome
Cdc20:Phospho-APC/C mediated degradation of Cyclin A	76	61	0.4094	0.0002317	0.003333	Reactome
Nonsense Mediated Decay Independent of the Exon Junction Complex	184	83	-0.4657	0.0002326	0.003333	Reactome
Clathrin derived vesicle budding	64	52	0.4311	0.0002602	0.003629	Reactome
trans-Golgi Network Vesicle Budding	64	52	0.4311	0.0002602	0.003629	Reactome
Cyclin A:Cdk2-associated events at S phase entry	66	59	0.425	0.0002653	0.003651	Reactome
PD-1 signaling	25	17	-0.6913	0.0003065	0.004163	Reactome
APC/C:Cdc20 mediated degradation of Securin	71	56	0.4093	0.0003223	0.004322	Reactome
SCF(Skp2)-mediated degradation of p27/p21	58	52	0.4246	0.0003568	0.004724	Reactome
E2F mediated regulation of DNA replication	35	22	0.5911	0.0004096	0.005356	Reactome
Destabilization of mRNA by AUF1 (hnRNP D0)	54	48	0.4298	0.000435	0.005618	Reactome
Folding of actin by CCT/TriC	9	9	0.7976	0.0005009	0.00639	Reactome
Regulation of DNA replication	71	59	0.4096	0.0006099	0.007595	Reactome
Removal of licensing factors from origins	71	59	0.4096	0.0006099	0.007595	Reactome
Host Interactions of HIV factors	141	114	0.3113	0.0006577	0.008093	Reactome
Signaling by Insulin receptor	117	92	0.3382	0.0006677	0.008122	Reactome
Regulation of ornithine decarboxylase (ODC)	49	47	0.4406	0.0006883	0.008276	Reactome
Orc1 removal from chromatin	69	57	0.4012	0.0007127	0.008376	Reactome
Switching of origins to a post-replicative state	69	57	0.4012	0.0007127	0.008376	Reactome
Extension of Telomeres	24	22	0.5721	0.0007877	0.009023	Reactome
Dopamine Neurotransmitter Release Cycle	11	10	0.7443	0.0007936	0.009023	Reactome
Serotonin Neurotransmitter Release Cycle	11	10	0.7443	0.0007936	0.009023	Reactome
Initial triggering of complement	17	14	-0.6972	0.0008097	0.009107	Reactome
Extracellular matrix organization	157	125	-0.4068	0.0008212	0.009131	Reactome
Golgi Associated Vesicle Biogenesis	57	45	0.4229	0.0008293	0.009131	Reactome
mRNA Splicing - Minor Pathway	45	35	0.4944	0.0008638	0.009412	Reactome
Autodegradation of Cdh1 by Cdh1:APC/C	68	55	0.3952	0.0009618	0.01037	Reactome
MicroRNA (miRNA) Biogenesis	25	17	0.6153	0.0009856	0.01052	Reactome
SCF-beta-TrCP mediated degradation of Emi1	53	48	0.4101	0.00106	0.0112	Reactome
ER-Phagosome pathway	63	57	0.3879	0.001211	0.01265	Reactome
CDT1 association with the CDC6:ORC:origin complex	57	46	0.422	0.001222	0.01265	Reactome
Downstream TCR signaling	48	39	-0.5327	0.001238	0.0127	Reactome
Activation of ATR in response to replication stress	41	30	0.493	0.001302	0.01315	Reactome
Protein folding	56	50	0.4009	0.001307	0.01315	Reactome
Cytokine Signaling in Immune system	286	233	-0.3546	0.001373	0.01368	Reactome
Regulation of Complement cascade	15	12	-0.7223	0.001435	0.01416	Reactome
Nonsense Mediated Decay Enhanced by the Exon Junction Complex	203	98	-0.4277	0.001469	0.01423	Reactome
Nonsense-Mediated Decay	203	98	-0.4277	0.001469	0.01423	Reactome
G alpha (q) signalling events	188	128	-0.3956	0.001564	0.01501	Reactome
Integrin cell surface interactions	85	65	-0.4689	0.001631	0.01551	Reactome
G0 and Early G1	27	22	0.5477	0.001726	0.01627	Reactome
CDK-mediated phosphorylation and removal of Cdc6	49	45	0.4059	0.001767	0.01645	Reactome
G1/S DNA Damage Checkpoints	62	52	0.3943	0.001777	0.01645	Reactome
Acetylcholine Neurotransmitter Release Cycle	10	8	0.7653	0.001836	0.01677	Reactome
Association of TriC/CCT with target proteins during biosynthesis	29	26	0.5176	0.00185	0.01677	Reactome
Chromosome Maintenance	124	65	0.3606	0.001883	0.01677	Reactome
Ubiquitin-dependent degradation of Cyclin D	49	45	0.4047	0.001892	0.01677	Reactome
Ubiquitin-dependent degradation of Cyclin D1	49	45	0.4047	0.001892	0.01677	Reactome
Regulation of activated PAK-2p34 by proteasome mediated degradation	48	44	0.4136	0.001921	0.01689	Reactome
Gluconeogenesis	35	20	0.5715	0.002032	0.01771	Reactome
Nucleotide Excision Repair	53	48	0.3956	0.002081	0.01793	Reactome
Death Receptor Signalling	12	11	-0.732	0.002109	0.01793	Reactome
Extrinsic Pathway for Apoptosis	12	11	-0.732	0.002109	0.01793	Reactome
Lagging Strand Synthesis	20	19	0.5646	0.002198	0.01854	Reactome
Cooperation of Prefoldin and TriC/CCT in actin and tubulin folding	30	27	0.4834	0.002292	0.01918	Reactome
Chaperonin-mediated protein folding	51	45	0.3989	0.002343	0.01945	Reactome
Interferon alpha/beta signaling	68	48	-0.4863	0.002465	0.02022	Reactome
G2/M Checkpoints	48	33	0.4606	0.002475	0.02022	Reactome
Regulation of Apoptosis	59	54	0.3704	0.0026	0.02093	Reactome
Alternative complement activation	6	5	-0.8546	0.002626	0.02093	Reactome
Interleukin receptor SHC signaling	28	23	-0.5988	0.002628	0.02093	Reactome
N-glycan trimming in the ER and Calnexin/Calreticulin cycle	13	12	0.651	0.002656	0.02093	Reactome
p53-Dependent G1 DNA Damage Response	59	50	0.3837	0.002681	0.02093	Reactome
p53-Dependent G1/S DNA damage checkpoint	59	50	0.3837	0.002681	0.02093	Reactome
Ubiquitin Mediated Degradation of Phosphorylated Cdc25A	52	46	0.4021	0.00278	0.02123	Reactome
p53-Independent DNA Damage Response	52	46	0.4021	0.00278	0.02123	Reactome
p53-Independent G1/S DNA damage checkpoint	52	46	0.4021	0.00278	0.02123	Reactome
Glycolysis	30	21	0.5286	0.00292	0.02211	Reactome
Telomere C-strand (Lagging Strand) Synthesis	22	20	0.5604	0.002938	0.02211	Reactome
Activation of C3 and C5	7	6	-0.8213	0.003106	0.02321	Reactome
Regulatory RNA pathways	28	20	0.5564	0.003308	0.02454	Reactome
DNA Repair	117	98	0.3104	0.003367	0.0248	Reactome
Gastrin-CREB signalling pathway via PKC and MAPK	209	145	-0.3713	0.003528	0.02581	Reactome
Iron uptake and transport	38	35	0.4561	0.003717	0.027	Reactome
Prefoldin mediated transfer of substrate to CCT/TriC	29	26	0.4962	0.003758	0.0271	Reactome
Vpu mediated degradation of CD4	50	46	0.3901	0.003782	0.0271	Reactome
Kinesins	41	34	0.4326	0.003894	0.02764	Reactome
Beta defensins	44	5	-0.8419	0.003935	0.02764	Reactome
Muscle contraction	52	29	-0.541	0.003937	0.02764	Reactome
Cytosolic tRNA aminoacylation	24	5	0.8644	0.003989	0.02781	Reactome
Biological oxidations	142	88	-0.4134	0.004038	0.02797	Reactome
Regulation of mRNA Stability by Proteins that Bind AU-rich Elements	88	80	0.3201	0.004103	0.02824	Reactome
G1/S-Specific Transcription	16	10	0.688	0.004419	0.03021	Reactome
Abortive elongation of HIV-1 transcript in the absence of Tat	23	18	0.5395	0.004502	0.03058	Reactome
Amyloids	84	13	-0.6539	0.005184	0.03498	Reactome
Asparagine N-linked glycosylation	86	79	0.3166	0.005286	0.03545	Reactome
Signaling by Interleukins	116	101	-0.3928	0.005393	0.03593	Reactome
Caspase-mediated cleavage of cytoskeletal proteins	13	11	-0.7029	0.00548	0.03628	Reactome
Cyclin A/B1 associated events during G2/M transition	14	12	0.6151	0.005522	0.03633	Reactome
mRNA Capping	30	28	0.467	0.00556	0.03635	Reactome
Adrenoceptors	8	5	-0.8294	0.005766	0.03746	Reactome
GABA synthesis, release, reuptake and degradation	18	16	0.5828	0.006197	0.03991	Reactome
Molecules associated with elastic fibres	38	34	-0.5085	0.006219	0.03991	Reactome
Costimulation by the CD28 family	68	55	-0.4512	0.00644	0.04107	Reactome
Release of eIF4E	6	6	0.7967	0.006747	0.04277	Reactome
Calnexin/calreticulin cycle	11	10	0.6664	0.006908	0.04343	Reactome
Arachidonic acid metabolism	45	33	-0.5172	0.006934	0.04343	Reactome
Stabilization of p53	54	46	0.3711	0.006998	0.04357	Reactome
Interleukin-2 signaling	42	35	-0.5042	0.007481	0.0463	Reactome
Leukotriene receptors	5	5	-0.8184	0.007542	0.04637	Reactome
Pausing and recovery of Tat-mediated HIV-1 elongation	32	22	0.4936	0.007625	0.04637	Reactome
Tat-mediated HIV-1 elongation arrest and recovery	32	22	0.4936	0.007625	0.04637	Reactome
YAP1- and WWTR1 (TAZ)-stimulated gene expression	11	10	-0.7028	0.007901	0.04777	Reactome
Leukocyte activation	556	473	-0.4907	0.0001003	0.0008751	GO BP
Immune system development	576	480	-0.4173	0.0001003	0.0008751	GO BP
Regulation of anatomical structure morphogenesis	605	472	-0.3915	0.0001003	0.0008751	GO BP
Positive regulation of immune system process	558	460	-0.5	0.0001004	0.0008751	GO BP
Wound healing	610	465	-0.3572	0.0001004	0.0008751	GO BP
Response to biotic stimulus	614	463	-0.4258	0.0001004	0.0008751	GO BP
Hematopoietic or lymphoid organ development	546	453	-0.428	0.0001004	0.0008751	GO BP
Innate immune response	544	437	-0.457	0.0001004	0.0008751	GO BP
Regulation of immune response	564	449	-0.5002	0.0001004	0.0008751	GO BP
Response to other organism	586	444	-0.4327	0.0001004	0.0008751	GO BP
Positive regulation of multicellular organismal process	531	422	-0.4244	0.0001005	0.0008751	GO BP
Hemopoiesis	513	426	-0.436	0.0001005	0.0008751	GO BP
Negative regulation of developmental process	563	419	-0.3959	0.0001006	0.0008751	GO BP
Positive regulation of cell differentiation	502	393	-0.3735	0.0001007	0.0008751	GO BP
Vasculature development	523	411	-0.4458	0.0001007	0.0008751	GO BP
Lymphocyte activation	471	400	-0.4911	0.0001007	0.0008751	GO BP
Inflammatory response	493	404	-0.5067	0.0001007	0.0008751	GO BP
Negative regulation of cell proliferation	526	407	-0.3818	0.0001007	0.0008751	GO BP
Positive regulation of transport	496	386	-0.3567	0.0001007	0.0008751	GO BP
Immune effector process	475	371	-0.4696	0.0001008	0.0008751	GO BP
Regulation of defense response	432	359	-0.4444	0.0001009	0.0008751	GO BP
Cytokine production	430	366	-0.469	0.000101	0.0008751	GO BP
Actin filament_based process	469	351	-0.3619	0.0001011	0.0008751	GO BP
Regulation of secretion	446	348	-0.3495	0.0001012	0.0008751	GO BP
Negative regulation of cell differentiation	457	345	-0.3878	0.0001012	0.0008751	GO BP
Cation homeostasis	432	339	-0.3654	0.0001012	0.0008751	GO BP
Regulation of cytokine production	386	328	-0.4618	0.0001012	0.0008751	GO BP
Cell_cell adhesion	409	323	-0.3851	0.0001013	0.0008751	GO BP
Regulation of cell migration	398	315	-0.4361	0.0001013	0.0008751	GO BP
Regulation of response to external stimulus	382	313	-0.4538	0.0001014	0.0008751	GO BP
Positive regulation of immune response	380	304	-0.5139	0.0001016	0.0008751	GO BP
T cell activation	341	297	-0.4968	0.0001016	0.0008751	GO BP
Regulation of small GTPase mediated signal transduction	369	293	-0.3718	0.0001016	0.0008751	GO BP
Angiogenesis	362	284	-0.4561	0.0001018	0.0008751	GO BP
Cytokine_mediated signaling pathway	338	283	-0.424	0.0001019	0.0008751	GO BP
Leukocyte differentiation	333	282	-0.4738	0.0001019	0.0008751	GO BP
Negative regulation of multicellular organismal process	362	282	-0.4185	0.0001019	0.0008751	GO BP
Activation of immune response	312	249	-0.5168	0.0001024	0.0008751	GO BP
Response to bacterium	344	244	-0.4858	0.0001024	0.0008751	GO BP
Regulation of lymphocyte activation	296	250	-0.4945	0.0001024	0.0008751	GO BP
Positive regulation of MAPK cascade	320	252	-0.4101	0.0001025	0.0008751	GO BP
Response to virus	268	225	-0.3926	0.000103	0.0008751	GO BP
Regulation of cell adhesion	269	215	-0.4479	0.0001032	0.0008751	GO BP
Leukocyte migration	258	212	-0.443	0.0001034	0.0008751	GO BP
Response to oxidative stress	254	207	-0.4071	0.0001036	0.0008751	GO BP
Myeloid cell differentiation	249	200	-0.3996	0.0001039	0.0008751	GO BP
Positive regulation of defense response	230	200	-0.481	0.0001039	0.0008751	GO BP
Lymphocyte differentiation	228	196	-0.5106	0.000104	0.0008751	GO BP
Regulation of T cell activation	228	193	-0.4779	0.0001042	0.0008751	GO BP
Epidermis development	274	190	-0.4762	0.0001043	0.0008751	GO BP
Regulation of immune effector process	219	183	-0.4752	0.0001048	0.0008751	GO BP
Positive regulation of cell migration	228	179	-0.4656	0.0001049	0.0008751	GO BP
Positive regulation of lymphocyte activation	213	179	-0.5105	0.0001049	0.0008751	GO BP
Positive regulation of cytokine production	203	176	-0.4888	0.000105	0.0008751	GO BP
Positive regulation of secretion	223	172	-0.4218	0.0001053	0.0008751	GO BP
Negative regulation of hydrolase activity	242	172	-0.4002	0.0001053	0.0008751	GO BP
Adaptive immune response	211	163	-0.5565	0.0001057	0.0008751	GO BP
Regulation of lipid metabolic process	217	159	-0.4143	0.0001059	0.0008751	GO BP
Peptidyl_tyrosine modification	203	151	-0.4671	0.0001064	0.0008751	GO BP
Negative regulation of immune system process	180	150	-0.4948	0.0001066	0.0008751	GO BP
Peptidyl_tyrosine phosphorylation	201	149	-0.4714	0.0001066	0.0008751	GO BP
Adaptive immune response based on somatic recombination of immune receptors built from immunoglobulin superfamily domains	193	148	-0.555	0.0001068	0.0008751	GO BP
B cell activation	169	143	-0.4938	0.000107	0.0008751	GO BP
Positive regulation of T cell activation	170	142	-0.5038	0.0001071	0.0008751	GO BP
T cell differentiation	162	141	-0.528	0.0001072	0.0008751	GO BP
Protein secretion	172	137	-0.4946	0.0001074	0.0008751	GO BP
Regulation of angiogenesis	157	118	-0.5524	0.0001085	0.0008751	GO BP
Regulation of peptidyl_tyrosine phosphorylation	160	117	-0.4708	0.0001087	0.0008751	GO BP
T cell proliferation	133	113	-0.4857	0.0001093	0.0008751	GO BP
Regulation of myeloid cell differentiation	134	106	-0.4635	0.0001098	0.0008751	GO BP
Leukocyte chemotaxis	123	102	-0.4944	0.0001102	0.0008751	GO BP
Regulation of protein secretion	127	100	-0.4936	0.0001103	0.0008751	GO BP
Negative regulation of secretion	127	100	-0.4854	0.0001103	0.0008751	GO BP
Positive regulation of peptidyl_tyrosine phosphorylation	125	94	-0.5085	0.0001113	0.0008751	GO BP
Production of molecular mediator of immune response	111	91	-0.4974	0.000112	0.0008751	GO BP
Regulation of T cell proliferation	107	89	-0.4867	0.0001123	0.0008751	GO BP
Acute inflammatory response	110	86	-0.5641	0.0001127	0.0008751	GO BP
Humoral immune response	126	84	-0.6059	0.000113	0.0008751	GO BP
Endothelial cell migration	106	83	-0.5165	0.0001132	0.0008751	GO BP
Defense response to bacterium	143	76	-0.5935	0.0001139	0.0008751	GO BP
Cytokine secretion	95	77	-0.5676	0.0001141	0.0008751	GO BP
JAK_STAT cascade	101	77	-0.5259	0.0001141	0.0008751	GO BP
Positive regulation of angiogenesis	89	73	-0.5215	0.0001147	0.0008751	GO BP
Regulation of cytokine secretion	79	63	-0.5636	0.0001169	0.0008806	GO BP
Regulation of JAK_STAT cascade	73	57	-0.5255	0.0001182	0.0008806	GO BP
Positive regulation of cytokine secretion	57	48	-0.5728	0.0001205	0.0008868	GO BP
Tyrosine phosphorylation of STAT protein	57	45	-0.5788	0.0001221	0.0008883	GO BP
Regulation of tyrosine phosphorylation of STAT protein	52	41	-0.5733	0.0001235	0.0008883	GO BP
Negative regulation of angiogenesis	55	35	-0.6571	0.000126	0.0008963	GO BP
Actin cytoskeleton organization	421	320	-0.36	0.0002027	0.001425	GO BP
Regulation of homeostatic process	279	214	-0.3772	0.0002067	0.001437	GO BP
Response to hypoxia	225	188	-0.3912	0.0002089	0.001437	GO BP
Myeloid leukocyte differentiation	135	110	-0.4512	0.0002187	0.001477	GO BP
Regulation of blood pressure	140	108	-0.4635	0.0002193	0.001477	GO BP
Positive regulation of epithelial cell proliferation	115	94	-0.4593	0.0002227	0.001477	GO BP
Rho protein signal transduction	117	91	-0.4692	0.000224	0.001477	GO BP
B cell differentiation	77	64	-0.5018	0.0002337	0.001477	GO BP
Smooth muscle contraction	82	64	-0.5111	0.0002337	0.001477	GO BP
Interferon_gamma production	78	64	-0.5011	0.0002337	0.001477	GO BP
Regulation of cell_cell adhesion	74	60	-0.5247	0.0002347	0.001477	GO BP
Positive regulation of T cell proliferation	69	58	-0.5192	0.0002357	0.001477	GO BP
Interleukin_1 secretion	25	25	-0.6395	0.0002624	0.001628	GO BP
Cellular cation homeostasis	369	293	-0.3585	0.0003049	0.001874	GO BP
Epithelial cell differentiation	299	201	-0.3809	0.0003115	0.001896	GO BP
Extracellular structure organization	210	164	-0.3972	0.0003168	0.00191	GO BP
Positive regulation of cytokine biosynthetic process	59	52	-0.5207	0.0003581	0.002123	GO BP
Cellular defense response	60	50	-0.5209	0.0003589	0.002123	GO BP
MAPK cascade	531	424	-0.3346	0.0004021	0.002342	GO BP
Regulation of MAPK cascade	462	370	-0.3353	0.0004033	0.002342	GO BP
Response to steroid hormone stimulus	256	189	-0.388	0.0004176	0.002403	GO BP
Calcium ion transport	228	166	-0.3905	0.0004223	0.002408	GO BP
Tissue remodeling	119	89	-0.4577	0.0004493	0.002523	GO BP
Intra_Golgi vesicle_mediated transport	31	29	0.5273	0.0004505	0.002523	GO BP
Regulation of endothelial cell proliferation	72	55	-0.5058	0.0004756	0.002641	GO BP
Negative regulation of myeloid cell differentiation	60	47	-0.5191	0.000483	0.002658	GO BP
G_protein coupled receptor signaling pathway	598	402	-0.3366	0.0005037	0.002749	GO BP
Regulation of Ras protein signal transduction	278	222	-0.3683	0.0005156	0.002789	GO BP
Protein targeting to mitochondrion	54	43	0.5005	0.0005394	0.00287	GO BP
Regulation of Rho protein signal transduction	168	128	-0.4072	0.0005395	0.00287	GO BP
Cytokine metabolic process	104	90	-0.4519	0.0005611	0.002939	GO BP
Cytokine biosynthetic process	101	88	-0.4553	0.0005617	0.002939	GO BP
Regulation of translational initiation	54	47	0.4301	0.0005814	0.003017	GO BP
ER to Golgi vesicle_mediated transport	56	53	0.4925	0.0006143	0.003161	GO BP
Positive regulation of NF_kappaB transcription factor activity	104	90	-0.4504	0.0006733	0.003437	GO BP
I_kappaB kinase/NF_kappaB cascade	217	194	-0.3733	0.0007289	0.003691	GO BP
Positive regulation of cell adhesion	125	100	-0.4387	0.0007724	0.003873	GO BP
Endoplasmic reticulum unfolded protein response	87	73	0.3753	0.000777	0.003873	GO BP
Regulation of cytokine biosynthetic process	91	80	-0.452	0.0007945	0.003929	GO BP
Regulation of body fluid levels	595	447	-0.3208	0.0008035	0.003943	GO BP
DNA_dependent DNA replication	100	80	0.413	0.0008396	0.004063	GO BP
Regulation of I_kappaB kinase/NF_kappaB cascade	194	175	-0.3767	0.0008408	0.004063	GO BP
Defense response to virus	189	156	-0.3862	0.0008491	0.004065	GO BP
Positive regulation of sequence_specific DNA binding transcription factor activity	182	146	-0.3967	0.0008542	0.004065	GO BP
ER_nucleus signaling pathway	100	84	0.3893	0.0008651	0.004086	GO BP
Xenobiotic metabolic process	149	99	-0.4275	0.0008851	0.00415	GO BP
Hemostasis	503	385	-0.3286	0.0009065	0.004197	GO BP
Double_strand break repair	115	88	0.4156	0.0009083	0.004197	GO BP
Protein N_linked glycosylation	98	92	0.3454	0.0009398	0.004311	GO BP
Response to xenobiotic stimulus	152	101	-0.4284	0.0009915	0.004515	GO BP
Regulation of muscle contraction	112	74	-0.464	0.00103	0.004659	GO BP
Establishment of organelle localization	116	99	0.3123	0.001038	0.004662	GO BP
Female pregnancy	158	122	-0.4018	0.001083	0.004826	GO BP
Positive regulation of protein secretion	85	72	-0.4595	0.00115	0.00509	GO BP
Chromosome segregation	147	110	0.367	0.001164	0.005117	GO BP
Protein complex disassembly	162	136	-0.3931	0.001183	0.005162	GO BP
S phase of mitotic cell cycle	140	114	0.3379	0.001214	0.005262	GO BP
Cellular respiration	163	116	0.376	0.001227	0.005284	GO BP
S phase	148	121	0.3397	0.001284	0.00549	GO BP
Mitotic cell cycle checkpoint	141	122	0.3321	0.001307	0.005525	GO BP
Behavior	519	399	-0.3244	0.001309	0.005525	GO BP
Regulation of cell shape	106	80	-0.4404	0.001362	0.005709	GO BP
Spindle organization	83	64	0.3797	0.001385	0.005768	GO BP
Negative regulation of catalytic activity	523	403	-0.3203	0.00141	0.005796	GO BP
Coagulation	502	385	-0.3244	0.00141	0.005796	GO BP
Cyclic nucleotide metabolic process	138	99	-0.4214	0.001438	0.005859	GO BP
Nucleotide_excision repair	77	69	0.3661	0.001444	0.005859	GO BP
Cell fate commitment	223	160	-0.3774	0.001587	0.006399	GO BP
Protein polyubiquitination	167	153	0.3446	0.001695	0.00679	GO BP
Golgi vesicle transport	183	156	0.3917	0.001724	0.006864	GO BP
Blood coagulation	499	382	-0.3237	0.001813	0.007149	GO BP
Cytokinesis	108	89	0.3193	0.001818	0.007149	GO BP
G1/S transition of mitotic cell cycle	199	166	0.3114	0.00189	0.007386	GO BP
Epithelial to mesenchymal transition	78	61	-0.4632	0.001992	0.007735	GO BP
Positive regulation of JUN kinase activity	58	50	-0.4822	0.002034	0.007806	GO BP
Phagocytosis	96	84	-0.4309	0.002035	0.007806	GO BP
Lipid homeostasis	89	61	-0.4599	0.002226	0.008489	GO BP
Protein folding	221	187	0.4149	0.002331	0.008835	GO BP
Amine transport	67	50	-0.4792	0.002393	0.009016	GO BP
Skeletal system development	389	309	-0.3342	0.002435	0.009122	GO BP
Negative regulation of transport	287	234	-0.3469	0.002468	0.009189	GO BP
Calcium_independent cell_cell adhesion	23	15	-0.6669	0.002505	0.009271	GO BP
Cellular protein complex disassembly	157	132	-0.3861	0.002584	0.00951	GO BP
Cell cycle checkpoint	249	203	0.301	0.00271	0.009909	GO BP
Hormone metabolic process	161	114	-0.3973	0.002724	0.009909	GO BP
Vesicle localization	79	66	0.3532	0.002809	0.01016	GO BP
Activation of adenylate cyclase activity	29	20	-0.6131	0.002834	0.01016	GO BP
Icosanoid metabolic process	71	55	-0.4675	0.002854	0.01016	GO BP
Protein processing	126	105	-0.4034	0.002858	0.01016	GO BP
Interleukin_8 production	44	35	-0.5286	0.002899	0.01025	GO BP
Response to hormone stimulus	652	497	-0.3039	0.003209	0.01128	GO BP
DNA replication	278	220	0.2787	0.003311	0.01158	GO BP
Cell_cell junction assembly	72	56	-0.4612	0.003447	0.01199	GO BP
Cellular component disassembly	295	246	-0.3423	0.003485	0.01202	GO BP
Endothelial cell proliferation	84	66	-0.444	0.003497	0.01202	GO BP
Homeostasis of number of cells	177	146	-0.3747	0.003523	0.01202	GO BP
DNA replication initiation	29	21	0.5467	0.003531	0.01202	GO BP
Keratinocyte differentiation	102	55	-0.4605	0.003567	0.01208	GO BP
Second_messenger_mediated signaling	156	110	-0.3974	0.003609	0.0121	GO BP
Positive regulation of MAP kinase activity	187	154	-0.3716	0.003613	0.0121	GO BP
Activation of protein kinase activity	235	194	-0.3519	0.003853	0.01282	GO BP
Reciprocal meiotic recombination	39	26	0.4829	0.003868	0.01282	GO BP
Monocarboxylic acid metabolic process	433	304	-0.3275	0.003961	0.01306	GO BP
Tissue morphogenesis	485	383	-0.3161	0.004029	0.01315	GO BP
Regulation of JNK cascade	133	115	-0.3897	0.004031	0.01315	GO BP
Rhythmic process	182	141	-0.3748	0.004074	0.01322	GO BP
Mitotic spindle organization	36	25	0.4844	0.004203	0.01356	GO BP
Energy derivation by oxidation of organic compounds	333	244	0.286	0.004219	0.01356	GO BP
Cell_substrate adhesion	222	168	-0.3605	0.00432	0.01381	GO BP
Mitochondrion organization	240	184	0.2684	0.004386	0.01395	GO BP
Regulation of MAP kinase activity	254	206	-0.3471	0.004563	0.01444	GO BP
Regulation of cell morphogenesis	303	246	-0.3364	0.004612	0.01452	GO BP
Organelle localization	174	146	0.2694	0.004717	0.01478	GO BP
Cell_cell junction organization	170	125	-0.3811	0.004756	0.01483	GO BP
Negative regulation of cell adhesion	88	68	-0.435	0.00488	0.01514	GO BP
Transition metal ion transport	90	76	0.3369	0.004914	0.01517	GO BP
Calcium_mediated signaling	99	72	-0.4277	0.004944	0.01519	GO BP
Interleukin_2 production	46	36	-0.5076	0.00514	0.01572	GO BP
Regulation of sequence_specific DNA binding transcription factor activity	340	278	-0.3288	0.005201	0.01583	GO BP
Stress_activated protein kinase signaling cascade	216	185	-0.3511	0.005655	0.01713	GO BP
Macromolecular complex disassembly	183	154	-0.3639	0.005738	0.0173	GO BP
Developmental maturation	176	134	-0.3727	0.006032	0.01801	GO BP
Regulation of Ras GTPase activity	162	128	-0.3751	0.006043	0.01801	GO BP
M phase of mitotic cell cycle	374	301	0.2575	0.006061	0.01801	GO BP
Mitochondrial transport	123	85	0.3155	0.00613	0.01806	GO BP
Mitosis	363	293	0.2524	0.006135	0.01806	GO BP
Intrinsic apoptotic signaling pathway in response to DNA damage	46	40	-0.4906	0.006316	0.01851	GO BP
Negative regulation of cell migration	125	103	-0.391	0.006602	0.01926	GO BP
Positive regulation of I_kappaB kinase/NF_kappaB cascade	143	128	-0.3731	0.006906	0.02005	GO BP
Regulation of JUN kinase activity	72	59	-0.4381	0.007184	0.02076	GO BP
Negative regulation of programmed cell death	614	466	-0.3006	0.007827	0.02242	GO BP
DNA recombination	216	168	0.2527	0.007828	0.02242	GO BP
Regulation of mitotic cell cycle	319	255	0.2246	0.00813	0.02308	GO BP
Interphase of mitotic cell cycle	399	331	0.2478	0.00813	0.02308	GO BP
Sensory organ development	443	336	-0.3147	0.008197	0.02311	GO BP
Post_translational protein modification	196	175	0.2538	0.008214	0.02311	GO BP
Generation of precursor metabolites and energy	456	337	0.2444	0.008264	0.02315	GO BP
Interphase	405	336	0.2467	0.008333	0.02324	GO BP
DNA repair	399	329	0.2798	0.008403	0.02333	GO BP
Cellular protein complex assembly	321	251	0.2278	0.008439	0.02333	GO BP
Morphogenesis of an epithelium	382	308	-0.317	0.009038	0.02487	GO BP
Small GTPase mediated signal transduction	521	429	-0.3014	0.009148	0.02507	GO BP
Actin filament bundle assembly	80	60	-0.4314	0.009859	0.0269	GO BP
Transmembrane receptor protein serine/threonine kinase signaling pathway	273	216	-0.3324	0.01002	0.02722	GO BP
Fatty acid metabolic process	307	219	-0.3309	0.01021	0.02761	GO BP
Negative regulation of apoptotic process	606	462	-0.2976	0.01054	0.02819	GO BP
Actin filament organization	223	166	-0.3461	0.01056	0.02819	GO BP
Sister chromatid segregation	53	41	0.3809	0.01313	0.03492	GO BP
Response to drug	336	257	-0.3203	0.01322	0.03501	GO BP
Translation	469	386	0.2191	0.01333	0.03502	GO BP
Cell division	480	375	0.2124	0.01333	0.03502	GO BP
Activation of cysteine_type endopeptidase activity involved in apoptotic process	84	77	-0.4011	0.01346	0.0352	GO BP
Cellular protein catabolic process	444	381	0.346	0.01351	0.0352	GO BP
Cell cycle arrest	377	309	0.2134	0.01361	0.0353	GO BP
Protein autoprocessing	8	7	-0.7397	0.01402	0.03614	GO BP
Activation of JUN kinase activity	35	30	-0.5097	0.01405	0.03614	GO BP
Establishment of vesicle localization	57	48	0.3614	0.0141	0.03614	GO BP
Steroid metabolic process	276	195	-0.3338	0.01446	0.03691	GO BP
M phase	537	414	0.2622	0.01471	0.03738	GO BP
Protein oligomerization	339	273	-0.3143	0.01512	0.03827	GO BP
Developmental growth	274	221	-0.3234	0.01565	0.03947	GO BP
JNK cascade	168	147	-0.3483	0.01591	0.03995	GO BP
Ras protein signal transduction	252	207	-0.3275	0.01605	0.04016	GO BP
DNA integrity checkpoint	142	120	0.2611	0.01757	0.04378	GO BP
Membrane fusion	88	63	0.328	0.01798	0.04463	GO BP
Activation of phospholipase C activity	56	44	-0.4465	0.01998	0.0494	GO BP
Cell maturation	116	92	-0.378	0.02014	0.04958	GO BP
Regionalization	313	241	-0.317	0.02021	0.04958	GO BP

## Sheet: Table S10
Table S10. GSEA results in Luminal B subtype
Name	Total	Hits	EnrichmentScore	Pval	Padj	Group
Terpenoid backbone biosynthesis	22	20	0.5721	0.0006522	0.003977	KEGG
Protein export	23	22	0.5493	0.0007142	0.004272	KEGG
Glycosylphosphatidylinositol (GPI)-anchor biosynthesis	25	24	0.4677	0.005109	0.02407	KEGG
Basal transcription factors	45	43	0.4317	0.000449	0.002849	KEGG
RNA transport	165	141	0.3766	1.209e-08	1.71e-07	KEGG
Ribosome biogenesis in eukaryotes	105	67	0.3164	0.002906	0.01434	KEGG
Ubiquitin mediated proteolysis	137	124	0.2894	0.0003222	0.002132	KEGG
Protein processing in endoplasmic reticulum	165	148	0.2796	5.623e-05	0.0004372	KEGG
MAPK signaling pathway	295	238	-0.3518	0.005855	0.0269	KEGG
Pathways in cancer	530	433	-0.3819	1.636e-06	1.641e-05	KEGG
Calcium signaling pathway	188	144	-0.4061	0.001782	0.009724	KEGG
Phospholipase D signaling pathway	148	118	-0.411	0.002503	0.01276	KEGG
Kaposi's sarcoma-associated herpesvirus infection	186	151	-0.4154	0.0004098	0.002655	KEGG
Platelet activation	124	104	-0.4164	0.005883	0.0269	KEGG
TNF signaling pathway	110	92	-0.4182	0.007039	0.03173	KEGG
Neuroactive ligand-receptor interaction	338	212	-0.4279	5.176e-06	4.471e-05	KEGG
Transcriptional misregulation in cancer	186	131	-0.4334	0.0002358	0.00163	KEGG
Leukocyte transendothelial migration	112	82	-0.4404	0.002097	0.01124	KEGG
Apoptosis	136	122	-0.4466	0.0001512	0.001069	KEGG
Tuberculosis	179	154	-0.4493	8.135e-06	6.838e-05	KEGG
Acute myeloid leukemia	66	49	-0.4521	0.01018	0.04522	KEGG
Amoebiasis	96	77	-0.455	0.001281	0.007116	KEGG
Measles	138	117	-0.4561	9.013e-05	0.0006836	KEGG
Fc gamma R-mediated phagocytosis	91	73	-0.462	0.000511	0.003178	KEGG
Protein digestion and absorption	90	70	-0.4633	0.001108	0.006263	KEGG
NOD-like receptor signaling pathway	178	139	-0.4724	1.215e-06	1.259e-05	KEGG
RIG-I-like receptor signaling pathway	70	49	-0.4738	0.004323	0.02068	KEGG
Phagosome	152	135	-0.4742	2.165e-06	2.104e-05	KEGG
B cell receptor signaling pathway	71	63	-0.4783	0.002753	0.01381	KEGG
Necroptosis	162	112	-0.4784	2.074e-05	0.0001698	KEGG
HTLV-I infection	219	189	-0.4818	6.237e-09	9.698e-08	KEGG
Toll-like receptor signaling pathway	104	83	-0.4827	0.0002489	0.001682	KEGG
Legionellosis	55	52	-0.4919	0.002343	0.01235	KEGG
Arachidonic acid metabolism	63	46	-0.5003	0.002498	0.01276	KEGG
Jak-STAT signaling pathway	162	110	-0.5014	7.505e-07	8.048e-06	KEGG
Pertussis	76	65	-0.5037	0.000142	0.001027	KEGG
Proteasome	45	43	-0.5053	0.0031	0.01506	KEGG
Basal cell carcinoma	63	53	-0.5065	0.0008867	0.005107	KEGG
Chemokine signaling pathway	190	156	-0.5082	2.751e-09	4.834e-08	KEGG
Chagas disease (American trypanosomiasis)	103	91	-0.5176	4.379e-06	3.891e-05	KEGG
Epstein-Barr virus infection	201	175	-0.5242	1.531e-11	3.402e-10	KEGG
Influenza A	167	134	-0.5292	2.798e-09	4.834e-08	KEGG
Osteoclast differentiation	128	108	-0.53	7.436e-08	9.25e-07	KEGG
Toxoplasmosis	113	105	-0.5328	2.83e-08	3.826e-07	KEGG
Cytosolic DNA-sensing pathway	63	45	-0.5328	0.000741	0.004348	KEGG
T cell receptor signaling pathway	101	89	-0.5423	1.997e-07	2.301e-06	KEGG
NF-kappa B signaling pathway	100	86	-0.5448	4.805e-07	5.337e-06	KEGG
Complement and coagulation cascades	79	55	-0.5507	3.21e-05	0.0002559	KEGG
Rheumatoid arthritis	91	73	-0.5878	8.029e-09	1.189e-07	KEGG
Leishmaniasis	74	64	-0.5934	1.997e-07	2.301e-06	KEGG
Cytokine-cytokine receptor interaction	294	204	-0.5958	3.191e-22	9.925e-20	KEGG
Natural killer cell mediated cytotoxicity	131	99	-0.6211	1.624e-13	6.313e-12	KEGG
African trypanosomiasis	37	28	-0.6281	0.0001018	0.0007535	KEGG
Malaria	49	34	-0.652	3.103e-06	2.924e-05	KEGG
Th17 cell differentiation	107	91	-0.6531	2.196e-14	1.138e-12	KEGG
Cell adhesion molecules (CAMs)	146	104	-0.6605	2.449e-17	2.539e-15	KEGG
Staphylococcus aureus infection	68	42	-0.6639	6.546e-08	8.483e-07	KEGG
Th1 and Th2 cell differentiation	92	82	-0.6664	1.77e-14	1.101e-12	KEGG
Viral myocarditis	59	50	-0.675	2.998e-09	4.908e-08	KEGG
Antigen processing and presentation	77	66	-0.7062	8.563e-15	6.657e-13	KEGG
Systemic lupus erythematosus	133	43	-0.7067	6.543e-10	1.272e-08	KEGG
Inflammatory bowel disease (IBD)	65	52	-0.7097	1.555e-12	4.397e-11	KEGG
Asthma	31	21	-0.7396	3.795e-06	3.471e-05	KEGG
Hematopoietic cell lineage	97	75	-0.7432	3.043e-20	4.733e-18	KEGG
Type I diabetes mellitus	43	39	-0.7477	5.822e-11	1.207e-09	KEGG
Intestinal immune network for IgA production	49	41	-0.7488	4.349e-12	1.04e-10	KEGG
Primary immunodeficiency	37	33	-0.7946	1.932e-12	5.008e-11	KEGG
Autoimmune thyroid disease	53	33	-0.8004	7.323e-13	2.531e-11	KEGG
Graft-versus-host disease	41	37	-0.8021	4.643e-14	2.063e-12	KEGG
Allograft rejection	38	32	-0.809	1.067e-12	3.319e-11	KEGG
Interferon alpha/beta signaling	68	49	-0.7947	1.106e-17	7.988e-15	Reactome
Immunoregulatory interactions between a Lymphoid and a non-Lymphoid cell	80	62	-0.7537	1.538e-17	7.988e-15	Reactome
Class A/1 (Rhodopsin-like receptors)	312	185	-0.5673	3.483e-17	1.206e-14	Reactome
Interferon Signaling	173	137	-0.6081	1.421e-16	3.691e-14	Reactome
Cytokine Signaling in Immune system	286	233	-0.5337	2.577e-16	5.355e-14	Reactome
Interferon gamma signaling	74	58	-0.7374	1.329e-15	2.301e-13	Reactome
GPCR ligand binding	415	257	-0.5145	2.229e-15	3.308e-13	Reactome
Signaling by GPCR	931	429	-0.4537	1.784e-14	2.316e-12	Reactome
GPCR downstream signaling	812	346	-0.4674	2.508e-13	2.895e-11	Reactome
Peptide ligand-binding receptors	192	108	-0.602	7.512e-13	7.805e-11	Reactome
Chemokine receptors bind chemokines	59	39	-0.7615	7.606e-12	7.184e-10	Reactome
PD-1 signaling	25	19	-0.8541	3.55e-10	3.074e-08	Reactome
G alpha (i) signalling events	184	125	-0.5374	5.566e-10	4.449e-08	Reactome
Costimulation by the CD28 family	68	58	-0.641	4.06e-09	2.988e-07	Reactome
TCR signaling	65	54	-0.6472	4.314e-09	2.988e-07	Reactome
Generation of second messenger molecules	31	26	-0.7692	7.69e-09	4.993e-07	Reactome
Translocation of ZAP-70 to Immunological synapse	18	14	-0.867	2.171e-08	1.327e-06	Reactome
Phosphorylation of CD3 and TCR zeta chains	20	16	-0.8557	2.367e-08	1.366e-06	Reactome
Innate Immune System	521	362	-0.4119	1.085e-07	5.936e-06	Reactome
Antigen processing-Cross presentation	78	71	-0.5528	2.111e-06	0.0001096	Reactome
Extracellular matrix organization	157	122	-0.4888	2.388e-06	0.0001182	Reactome
Downstream TCR signaling	48	38	-0.6406	3.823e-06	0.0001806	Reactome
ER-Phagosome pathway	63	58	-0.5704	4.068e-06	0.0001838	Reactome
Translation	249	139	0.3158	8.146e-06	0.0003527	Reactome
Antigen Activates B Cell Receptor Leading to Generation of Second Messengers	32	28	-0.6627	1.447e-05	0.0006014	Reactome
Collagen formation	85	65	-0.5356	2.2e-05	0.000879	Reactome
Assembly of collagen fibrils and other multimeric structures	54	45	-0.5759	2.484e-05	0.0009558	Reactome
Late Phase of HIV Life Cycle	108	90	0.3477	3.626e-05	0.001315	Reactome
Endosomal/Vacuolar pathway	10	8	-0.879	3.671e-05	0.001315	Reactome
Integrin cell surface interactions	85	70	-0.5179	4.026e-05	0.001394	Reactome
Hemostasis	511	368	-0.3694	4.406e-05	0.001477	Reactome
HIV Life Cycle	128	101	0.3255	5.965e-05	0.001937	Reactome
Interleukin-3, 5 and GM-CSF signaling	51	40	-0.5775	7.799e-05	0.002136	Reactome
Collagen biosynthesis and modifying enzymes	62	50	-0.5497	7.837e-05	0.002136	Reactome
HIV-1 Transcription Initiation	41	40	0.4654	8.223e-05	0.002136	Reactome
RNA Polymerase II HIV-1 Promoter Escape	41	40	0.4654	8.223e-05	0.002136	Reactome
RNA Polymerase II Promoter Escape	41	40	0.4654	8.223e-05	0.002136	Reactome
RNA Polymerase II Transcription Initiation	41	40	0.4654	8.223e-05	0.002136	Reactome
RNA Polymerase II Transcription Initiation And Promoter Clearance	41	40	0.4654	8.223e-05	0.002136	Reactome
RNA Polymerase II Transcription Pre-Initiation And Promoter Opening	41	40	0.4654	8.223e-05	0.002136	Reactome
Eicosanoid ligand-binding receptors	17	14	-0.7482	8.996e-05	0.00228	Reactome
Mitotic Prometaphase	127	89	0.3281	0.0001554	0.003843	Reactome
Degradation of the extracellular matrix	77	61	-0.5119	0.0002387	0.005768	Reactome
Branched-chain amino acid catabolism	18	17	0.615	0.0002782	0.00657	Reactome
Transport of nucleotide sugars	8	8	0.8088	0.0003057	0.007057	Reactome
Resolution of Sister Chromatid Cohesion	118	82	0.3226	0.0003494	0.007892	Reactome
Creation of C4 and C2 activators	9	5	-0.9021	0.0003859	0.008531	Reactome
Cell surface interactions at the vascular wall	99	67	-0.4913	0.0004149	0.008981	Reactome
Transcription of the HIV genome	64	54	0.3875	0.0005651	0.01198	Reactome
Regulation of IFNA signaling	27	12	-0.735	0.0006387	0.01327	Reactome
Cholesterol biosynthesis	24	19	0.5804	0.0006601	0.01342	Reactome
Signaling by Interleukins	116	99	-0.4472	0.0006719	0.01342	Reactome
Cohesin Loading onto Chromatin	10	8	0.7853	0.0007161	0.01378	Reactome
Interleukin-2 signaling	42	33	-0.5687	0.0007315	0.01378	Reactome
Complement cascade	33	21	-0.628	0.0007392	0.01378	Reactome
Cross-presentation of soluble exogenous antigens (endosomes)	48	46	-0.5179	0.0007429	0.01378	Reactome
Double-Strand Break Repair	24	18	0.5836	0.0007839	0.01429	Reactome
RNA Polymerase II Pre-transcription Events	62	52	0.3744	0.0008631	0.01546	Reactome
Regulation of Cholesterol Biosynthesis by SREBP (SREBF)	39	35	0.4511	0.0008959	0.01578	Reactome
Inflammasomes	19	17	-0.6611	0.001023	0.01759	Reactome
Initial triggering of complement	17	12	-0.7234	0.001033	0.01759	Reactome
Interleukin receptor SHC signaling	28	22	-0.6129	0.001066	0.01787	Reactome
Platelet activation, signaling and aggregation	220	170	-0.3997	0.001089	0.01796	Reactome
The role of Nef in HIV-1 replication and disease pathogenesis	31	27	-0.5889	0.001113	0.01807	Reactome
Deposition of New CENPA-containing Nucleosomes at the Centromere	65	15	0.627	0.00123	0.01937	Reactome
Nucleosome assembly	65	15	0.627	0.00123	0.01937	Reactome
mRNA Capping	30	29	0.451	0.001491	0.02312	Reactome
Defensins	54	8	-0.8008	0.00154	0.02353	Reactome
GPVI-mediated activation cascade	33	27	-0.5769	0.001995	0.02997	Reactome
Membrane Trafficking	203	164	0.2343	0.002019	0.02997	Reactome
Beta-catenin phosphorylation cascade	15	13	0.6435	0.002095	0.03021	Reactome
Establishment of Sister Chromatid Cohesion	11	10	0.7026	0.002101	0.03021	Reactome
Degradation of collagen	61	49	-0.5064	0.002123	0.03021	Reactome
Deadenylation of mRNA	24	19	0.5302	0.002534	0.03558	Reactome
Beta defensins	44	6	-0.8218	0.002715	0.03762	Reactome
Signaling by the B Cell Receptor (BCR)	199	161	-0.386	0.002764	0.03778	Reactome
Host Interactions of HIV factors	141	115	-0.4069	0.003038	0.04054	Reactome
Antigen Presentation: Folding, assembly and peptide loading of class I MHC	25	23	-0.5809	0.003059	0.04054	Reactome
Arachidonic acid metabolism	45	33	-0.5354	0.003083	0.04054	Reactome
Mitochondrial Protein Import	59	43	0.3679	0.003224	0.04144	Reactome
Autodegradation of the E3 ubiquitin ligase COP1	53	46	-0.4884	0.003287	0.04144	Reactome
Metabolism of non-coding RNA	24	22	0.4885	0.003311	0.04144	Reactome
snRNP Assembly	24	22	0.4885	0.003311	0.04144	Reactome
Regulation of Insulin Secretion by Fatty Acids Bound to GPR40 (FFAR1)	8	7	-0.7865	0.003443	0.04209	Reactome
Regulation of Insulin Secretion by Free Fatty Acids	8	7	-0.7865	0.003443	0.04209	Reactome
Activation of the mRNA upon binding of the cap-binding complex and eIFs, and subsequent binding to 43S	93	55	0.34	0.003493	0.0422	Reactome
G alpha (q) signalling events	188	127	-0.4021	0.003579	0.04274	Reactome
Gastrin-CREB signalling pathway via PKC and MAPK	209	141	-0.3827	0.003741	0.04417	Reactome
Rho GTPase cycle	123	95	-0.4172	0.003932	0.04539	Reactome
Signaling by Rho GTPases	123	95	-0.4172	0.003932	0.04539	Reactome
Vpr-mediated nuclear import of PICs	32	27	0.4573	0.00417	0.04761	Reactome
Vif-mediated degradation of APOBEC3G	55	48	-0.4879	0.004352	0.04877	Reactome
Death Receptor Signalling	12	12	-0.6839	0.004412	0.04877	Reactome
Extrinsic Pathway for Apoptosis	12	12	-0.6839	0.004412	0.04877	Reactome
Immune system development	576	466	-0.4835	9.999e-05	0.0007049	GO BP
Positive regulation of cell proliferation	668	482	-0.3889	9.999e-05	0.0007049	GO BP
Wound healing	610	461	-0.3757	9.999e-05	0.0007049	GO BP
Leukocyte activation	556	468	-0.5963	9.999e-05	0.0007049	GO BP
Positive regulation of immune system process	558	447	-0.5871	0.0001	0.0007049	GO BP
Response to biotic stimulus	614	452	-0.5168	0.0001	0.0007049	GO BP
Hemopoiesis	513	414	-0.4979	0.0001	0.0007049	GO BP
Negative regulation of catalytic activity	523	404	-0.3667	0.0001	0.0007049	GO BP
Innate immune response	544	432	-0.5827	0.0001	0.0007049	GO BP
Hematopoietic or lymphoid organ development	546	439	-0.4947	0.0001	0.0007049	GO BP
Regulation of immune response	564	445	-0.6095	0.0001	0.0007049	GO BP
Regulation of body fluid levels	595	441	-0.3929	0.0001	0.0007049	GO BP
Response to other organism	586	431	-0.5318	0.0001	0.0007049	GO BP
G_protein coupled receptor signaling pathway	598	402	-0.4233	0.0001	0.0007049	GO BP
Blood coagulation	499	380	-0.4049	0.0001	0.0007049	GO BP
Hemostasis	503	383	-0.4049	0.0001	0.0007049	GO BP
Lymphocyte activation	471	402	-0.6097	0.0001	0.0007049	GO BP
Coagulation	502	383	-0.402	0.0001	0.0007049	GO BP
Positive regulation of multicellular organismal process	531	399	-0.4432	0.0001	0.0007049	GO BP
Cytokine production	430	358	-0.5724	0.0001	0.0007049	GO BP
Inflammatory response	493	373	-0.5611	0.0001	0.0007049	GO BP
Negative regulation of cell proliferation	526	400	-0.3885	0.0001	0.0007049	GO BP
Regulation of MAPK cascade	462	359	-0.3636	0.0001	0.0007049	GO BP
Positive regulation of cell differentiation	502	384	-0.3661	0.0001	0.0007049	GO BP
Positive regulation of transport	496	376	-0.3979	0.0001	0.0007049	GO BP
Immune effector process	475	365	-0.5992	0.0001	0.0007049	GO BP
Regulation of defense response	432	340	-0.5399	0.0001	0.0007049	GO BP
Regulation of cytokine production	386	318	-0.5797	0.0001001	0.0007049	GO BP
Regulation of secretion	446	332	-0.3783	0.0001001	0.0007049	GO BP
Cell_cell adhesion	409	305	-0.3762	0.0001001	0.0007049	GO BP
T cell activation	341	297	-0.6315	0.0001002	0.0007049	GO BP
Regulation of cell migration	398	292	-0.3975	0.0001002	0.0007049	GO BP
Regulation of small GTPase mediated signal transduction	369	292	-0.4016	0.0001002	0.0007049	GO BP
Leukocyte differentiation	333	275	-0.5798	0.0001002	0.0007049	GO BP
Negative regulation of multicellular organismal process	362	275	-0.4625	0.0001002	0.0007049	GO BP
Cytokine_mediated signaling pathway	338	279	-0.5942	0.0001002	0.0007049	GO BP
Positive regulation of immune response	380	295	-0.5931	0.0001002	0.0007049	GO BP
Regulation of response to external stimulus	382	283	-0.4992	0.0001002	0.0007049	GO BP
Regulation of lymphocyte activation	296	252	-0.6279	0.0001003	0.0007049	GO BP
Response to bacterium	344	235	-0.5246	0.0001004	0.0007049	GO BP
Activation of immune response	312	240	-0.568	0.0001005	0.0007049	GO BP
Positive regulation of MAPK cascade	320	244	-0.41	0.0001005	0.0007049	GO BP
Response to virus	268	220	-0.5593	0.0001005	0.0007049	GO BP
Regulation of Ras protein signal transduction	278	219	-0.4013	0.0001006	0.0007049	GO BP
Regulation of cell adhesion	269	209	-0.43	0.0001007	0.0007049	GO BP
Regulation of homeostatic process	279	209	-0.4511	0.0001007	0.0007049	GO BP
Lymphocyte differentiation	228	196	-0.6245	0.0001007	0.0007049	GO BP
Regulation of T cell activation	228	196	-0.6323	0.0001007	0.0007049	GO BP
Leukocyte migration	258	196	-0.543	0.0001007	0.0007049	GO BP
Positive regulation of defense response	230	192	-0.5089	0.0001008	0.0007049	GO BP
I_kappaB kinase/NF_kappaB cascade	217	189	-0.4522	0.0001008	0.0007049	GO BP
Myeloid cell differentiation	249	190	-0.4373	0.0001008	0.0007049	GO BP
Regulation of immune effector process	219	180	-0.6084	0.0001009	0.0007049	GO BP
Positive regulation of lymphocyte activation	213	182	-0.6311	0.0001009	0.0007049	GO BP
Positive regulation of cytokine production	203	173	-0.5758	0.0001011	0.0007049	GO BP
Calcium ion transport	228	173	-0.4796	0.0001011	0.0007049	GO BP
Regulation of I_kappaB kinase/NF_kappaB cascade	194	169	-0.4592	0.0001012	0.0007049	GO BP
Adaptive immune response	211	164	-0.64	0.0001014	0.0007049	GO BP
Positive regulation of cell migration	228	162	-0.4619	0.0001014	0.0007049	GO BP
Positive regulation of secretion	223	162	-0.4621	0.0001014	0.0007049	GO BP
Defense response to virus	189	154	-0.6179	0.0001016	0.0007049	GO BP
Peptidyl_tyrosine modification	203	153	-0.4732	0.0001016	0.0007049	GO BP
Peptidyl_tyrosine phosphorylation	201	151	-0.4785	0.0001016	0.0007049	GO BP
Negative regulation of immune system process	180	149	-0.6261	0.0001017	0.0007049	GO BP
Adaptive immune response based on somatic recombination of immune receptors built from immunoglobulin superfamily domains	193	148	-0.6328	0.0001017	0.0007049	GO BP
B cell activation	169	146	-0.5716	0.0001018	0.0007049	GO BP
Positive regulation of T cell activation	170	145	-0.6498	0.0001018	0.0007049	GO BP
Protein secretion	172	140	-0.5683	0.0001019	0.0007049	GO BP
T cell differentiation	162	143	-0.6584	0.000102	0.0007049	GO BP
Positive regulation of I_kappaB kinase/NF_kappaB cascade	143	127	-0.4532	0.0001025	0.0007049	GO BP
Regulation of peptidyl_tyrosine phosphorylation	160	119	-0.481	0.0001027	0.0007049	GO BP
T cell proliferation	133	115	-0.6267	0.000103	0.0007049	GO BP
Regulation of angiogenesis	157	109	-0.5102	0.0001033	0.0007049	GO BP
Myeloid leukocyte differentiation	135	103	-0.5278	0.0001034	0.0007049	GO BP
Regulation of myeloid cell differentiation	134	102	-0.5063	0.0001036	0.0007049	GO BP
Regulation of protein secretion	127	101	-0.5923	0.0001036	0.0007049	GO BP
Positive regulation of peptidyl_tyrosine phosphorylation	125	97	-0.5104	0.0001039	0.0007049	GO BP
Leukocyte chemotaxis	123	93	-0.5986	0.0001042	0.0007049	GO BP
Production of molecular mediator of immune response	111	92	-0.546	0.0001042	0.0007049	GO BP
Regulation of T cell proliferation	107	91	-0.6402	0.0001045	0.0007049	GO BP
Tissue remodeling	119	91	-0.5008	0.0001045	0.0007049	GO BP
Cytokine metabolic process	104	85	-0.6379	0.0001045	0.0007049	GO BP
Cytokine biosynthetic process	101	83	-0.6498	0.0001047	0.0007049	GO BP
JAK_STAT cascade	101	80	-0.5204	0.0001052	0.0007049	GO BP
Phagocytosis	96	78	-0.5476	0.0001054	0.0007049	GO BP
Humoral immune response	126	77	-0.6623	0.0001055	0.0007049	GO BP
Regulation of cytokine biosynthetic process	91	75	-0.6387	0.0001058	0.0007049	GO BP
Calcium_mediated signaling	99	75	-0.55	0.0001058	0.0007049	GO BP
Cytokine secretion	95	74	-0.658	0.0001059	0.0007049	GO BP
Positive regulation of protein secretion	85	70	-0.6008	0.0001064	0.0007049	GO BP
Defense response to bacterium	143	69	-0.6619	0.0001065	0.0007049	GO BP
Positive regulation of angiogenesis	89	66	-0.5243	0.000107	0.0007049	GO BP
B cell differentiation	77	64	-0.5561	0.0001076	0.0007049	GO BP
Interferon_gamma production	78	64	-0.6191	0.0001076	0.0007049	GO BP
Positive regulation of T cell proliferation	69	60	-0.678	0.0001083	0.0007049	GO BP
Regulation of cytokine secretion	79	60	-0.657	0.0001083	0.0007049	GO BP
Viral genome replication	62	54	-0.6016	0.0001091	0.0007049	GO BP
Positive regulation of cytokine biosynthetic process	59	50	-0.6754	0.0001101	0.0007049	GO BP
Cellular defense response	60	48	-0.7086	0.0001106	0.0007049	GO BP
Positive regulation of cytokine secretion	57	44	-0.6395	0.0001117	0.0007049	GO BP
Negative regulation of myeloid cell differentiation	60	43	-0.602	0.0001123	0.0007049	GO BP
Regulated secretory pathway	46	39	-0.6389	0.0001138	0.0007049	GO BP
Interleukin_2 production	46	39	-0.6936	0.0001138	0.0007049	GO BP
Interleukin_1 secretion	25	23	-0.6913	0.0001209	0.0007419	GO BP
Regulation of anatomical structure morphogenesis	605	467	-0.3504	2e-04	0.001173	GO BP
Actin filament_based process	469	363	-0.3601	0.0002001	0.001173	GO BP
Cation homeostasis	432	325	-0.374	0.0002002	0.001173	GO BP
Cellular cation homeostasis	369	283	-0.3806	0.0002004	0.001173	GO BP
Regulation of sequence_specific DNA binding transcription factor activity	340	278	-0.3709	0.0002005	0.001173	GO BP
Regulation of tyrosine phosphorylation of STAT protein	52	41	-0.5648	0.0002259	0.00131	GO BP
Detection of biotic stimulus	25	20	-0.6792	0.000246	0.001414	GO BP
Regulation of Ras GTPase activity	162	127	-0.4383	0.0003074	0.001749	GO BP
Second_messenger_mediated signaling	156	110	-0.4683	0.0003097	0.001749	GO BP
Regulation of JAK_STAT cascade	73	58	-0.539	0.0003256	0.001822	GO BP
Positive regulation of sequence_specific DNA binding transcription factor activity	182	149	-0.4198	0.0004068	0.002238	GO BP
Homeostasis of number of cells	177	148	-0.4275	0.0004069	0.002238	GO BP
Detection of external stimulus	103	75	-0.4927	0.0004232	0.002308	GO BP
Tyrosine phosphorylation of STAT protein	57	45	-0.5489	0.0004451	0.002406	GO BP
Negative regulation of developmental process	563	398	-0.3543	0.0005001	0.00266	GO BP
Actin cytoskeleton organization	421	331	-0.3561	0.0005004	0.00266	GO BP
Acute inflammatory response	110	73	-0.4834	0.0005297	0.002793	GO BP
Positive regulation of NF_kappaB transcription factor activity	104	93	-0.471	0.0006249	0.003265	GO BP
Regulation of cell shape	106	82	-0.4769	0.0006295	0.003265	GO BP
Angiogenesis	362	267	-0.3637	0.0007015	0.00361	GO BP
Positive regulation of hydrolase activity	450	364	-0.3526	0.0008002	0.004084	GO BP
G_protein coupled receptor signaling pathway, coupled to cyclic nucleotide second messenger	140	96	-0.4514	0.0008324	0.004215	GO BP
MAPK cascade	531	417	-0.3427	9e-04	0.004521	GO BP
Regulation of translational initiation	54	48	0.4876	0.001044	0.005203	GO BP
Cell recognition	77	55	-0.5016	0.001091	0.005397	GO BP
Bone remodeling	60	46	-0.5225	0.001112	0.005458	GO BP
ER to Golgi vesicle_mediated transport	56	51	0.45	0.001124	0.005472	GO BP
Interferon_gamma biosynthetic process	17	16	-0.6835	0.001146	0.005537	GO BP
Behavior	519	393	-0.3442	0.0012	0.005757	GO BP
Extracellular structure organization	210	165	-0.3921	0.001519	0.007231	GO BP
Regulation of cell_cell adhesion	74	55	-0.496	0.001637	0.007736	GO BP
Epidermis development	274	179	-0.3828	0.001817	0.008526	GO BP
Regulation of interferon_gamma biosynthetic process	16	15	-0.668	0.001916	0.008924	GO BP
Cyclic nucleotide metabolic process	138	92	-0.4372	0.00198	0.009156	GO BP
Regulation of GTPase activity	222	177	-0.3837	0.00212	0.009731	GO BP
Activation of phospholipase C activity	56	41	-0.5181	0.002259	0.01028	GO BP
Double_strand break repair	115	88	0.3331	0.002273	0.01028	GO BP
Establishment of organelle localization	116	91	0.3016	0.002331	0.01047	GO BP
Interleukin_8 production	44	31	-0.5473	0.002462	0.01098	GO BP
Negative regulation of cell differentiation	457	329	-0.3428	0.002703	0.01197	GO BP
Regulation of intracellular transport	263	216	-0.3628	0.002918	0.01284	GO BP
Negative regulation of hydrolase activity	242	174	-0.3773	0.003434	0.01501	GO BP
Positive regulation of MAP kinase activity	187	147	-0.385	0.003559	0.01545	GO BP
Positive regulation of protein phosphorylation	579	449	-0.3283	0.0036	0.01552	GO BP
Negative regulation of secretion	127	88	-0.428	0.003765	0.01612	GO BP
Regulation of heart contraction	121	82	-0.4364	0.003882	0.01651	GO BP
Regulation of endocytosis	124	104	-0.4124	0.004139	0.01749	GO BP
Regulation of cell growth	288	221	-0.3586	0.004322	0.01809	GO BP
Activation of protein kinase activity	235	188	-0.3683	0.004339	0.01809	GO BP
Positive regulation of JUN kinase activity	58	48	-0.4818	0.004533	0.01878	GO BP
Positive regulation of phosphorylation	592	459	-0.3236	0.0046	0.01893	GO BP
Positive regulation of cytoskeleton organization	103	77	-0.4389	0.004749	0.01942	GO BP
Organelle localization	174	135	0.2848	0.004854	0.01973	GO BP
Vasculature development	523	391	-0.3281	0.004901	0.01979	GO BP
Translational initiation	153	142	0.337	0.005376	0.02157	GO BP
Detection of stimulus	204	126	-0.3913	0.005438	0.02168	GO BP
Vesicle localization	79	64	0.3314	0.00565	0.02239	GO BP
Regulation of Rho protein signal transduction	168	127	-0.3901	0.006045	0.02381	GO BP
Regulation of muscle contraction	112	76	-0.4319	0.006229	0.02438	GO BP
Adenylate cyclase_modulating G_protein coupled receptor signaling pathway	104	71	-0.438	0.006476	0.02514	GO BP
Interaction with host	411	364	-0.3288	0.006502	0.02514	GO BP
Golgi vesicle transport	183	160	0.2778	0.007143	0.02729	GO BP
Negative regulation of sequence_specific DNA binding transcription factor activity	115	96	-0.4092	0.007387	0.0279	GO BP
Activation of cysteine_type endopeptidase activity involved in apoptotic process	84	76	-0.4282	0.00739	0.0279	GO BP
Regulation of cell morphogenesis	303	243	-0.3476	0.007433	0.0279	GO BP
Regulation of translation	205	168	0.2744	0.008	0.02985	GO BP
Nucleobase_containing compound transport	154	127	0.2668	0.008264	0.03066	GO BP
Axonogenesis	517	417	-0.3205	0.0084	0.03098	GO BP
Regulation of viral reproduction	113	98	-0.4043	0.008722	0.03198	GO BP
Regulation of protein import into nucleus	130	111	-0.3949	0.008878	0.03237	GO BP
Protein targeting to mitochondrion	54	45	0.3523	0.009852	0.03571	GO BP
Regulation of JUN kinase activity	72	55	-0.4516	0.00993	0.03579	GO BP
Ras protein signal transduction	252	206	-0.3493	0.01037	0.03717	GO BP
Intra_Golgi vesicle_mediated transport	31	29	0.4076	0.01046	0.0373	GO BP
Activation of JUN kinase activity	35	28	-0.5234	0.0109	0.03848	GO BP
Negative regulation of translation	63	50	0.3239	0.01092	0.03848	GO BP
Negative regulation of transport	287	219	-0.3453	0.01187	0.04159	GO BP
Positive regulation of cysteine_type endopeptidase activity involved in apoptotic process	107	94	-0.4004	0.01208	0.04211	GO BP
Metal ion transport	515	396	-0.3186	0.0123	0.04265	GO BP
Positive regulation of cell adhesion	125	93	-0.4008	0.0125	0.04288	GO BP
Protein folding	221	194	0.2245	0.0125	0.04288	GO BP
Negative regulation of cytokine biosynthetic process	26	22	-0.5559	0.01275	0.04345	GO BP
Positive regulation of cellular component organization	494	374	-0.3204	0.0128	0.04345	GO BP
Cell_substrate adhesion	222	165	-0.3591	0.01326	0.04478	GO BP
Negative regulation of angiogenesis	55	31	-0.506	0.01336	0.04487	GO BP
Axon guidance	360	283	-0.331	0.01383	0.0462	GO BP
Actin filament bundle assembly	80	61	-0.4341	0.01471	0.04887	GO BP
Regulation of JNK cascade	133	109	-0.385	0.01498	0.04951	GO BP

[truncated: 1 more sheets: Table S11]
